# Supplementary material for: Differences in cutaneous melanoma treatment and patient satisfaction
Source: PLoS One. 2018 Oct 25;13(10):e0205517. doi: 10.1371/journal.pone.0205517 (PMC6201885; doi:10.1371/journal.pone.0205517)
Supplement: S1 Dataset — (XLSX) [file pone.0205517.s001.xlsx]

## Sheet: Blad1
Minimal data set														Thin			Thick						9) Total time (1+3+4)			10) Total time (1+6a+6b+7+8)						11) Breslow (mm)	Gender						12) Surgical margins			Gender (margins, mm)			13) University Hospital	14) Prior to University Hospital	Primary care	Private clinics	University Hospital
	Patient no.	1a	1b	1c	2a	2b	2c	3a	3b	3c	4a	4b	4c	5a	5b	5c	5a	5b	5c	6	7	8	Primary care	Private clinics	University Hospital	Primary care	Private clinics	University Hospital	Male (number)	Females (number)	Gender		Males	Females	Gender	11a	11b	11c	12a	12b	12c	Males	Females	Gender		14	15a	15b	15c
Overview	1	4			42			5			a						55			47		82	51			106			106		m	Mis			m	n/a			0			0		m	5	5	89
1) Time to primary excision (days)	2	0			29			7			a			75						21		6	36			96			96		m	1.1	1.1		m	1.1			1			1		m	5	5	73
a) Primary care	3		2			40			1			b			63					21		20		43			86			86	f	2.4		2.4	f		2.4			2			2	f	5	5		68
b) Private clinica	4		37			21			29			b						49		21		43		87			107			107	f	3		3	f		3			0.8			0.8	f				80
c) University hospital	5			28			14			22	c								59	39		61			64			126		126	f	1.1		1.1	f			1.1			8		8	f					80
	6	7			20			6				a		78						20		47	33			105				105	f	0.6		0.6	f	0.6			2				2	f	5	5	37
2) Time from primary excision until histopathology report (days)	7			14			21			4		c							53	22		57			39			89	89		m	2.9	2.9		m			2.9			4.7	4.7		m	4	4			83
a) Primary care	8	12			26			11			a						48			35		57	49			95			95		m	1.1	1.1		m	1.1			2			2		m	4	4	71
b) Private clinics	9	0			43			7			a						62			41		62	50			103			103		m	4.5	4.5		m	4.5			3			3		m	5	5	76
c) University hospital	10						15			n/a			n/a			23				35		96									f	0.7		0.7	f			0.7			2		2	f					74
	11	0			40			1				a		89						10		50	41			99				99	f	Mis		Mis	f	n/a			1				1	f	4	4	58
3) Time from histopathology report until patient notified (days)	12			28			15			8		c				77				12		41			51			117	117		m	Mis	Mis		m			n/a			2	2		m	5	5			52
a) Primary care	13	6			57			2				a		81						33		46	65			120			120		m	0.65	0.65		m	0.65			2			2		m	4	3	38
b) Private clinics	14		9			28			7			b			86					13		49		44			108			108	f	0.6		0.6	f		0.6			3			3	f	4	2		53
c) University hospital	15			0			18			12		c				71				13		45			30			84	84		m	Mis	Mis		m			n/a			1.5	1.5		m					81
	16			5			11			12	c											79									m	Mis	Mis		m			n/a			5.5	5.5		m					70
4) Method of communicating diagnosis to patient (divided according to a,b, or c in the table)	17			17			3			23	c											70									m	0.8	0.8		m			0.8			8	8		m					62
a) Visit	18				14			16					a	77						17		46									f	Mis		Mis	f	n/a			1				1	f	4	4	72
b) Phone	19						4			25		c				40				9		63									f	Mis		Mis	f			n/a			n/a			f	4				66
c) Letter	20			28			17			6		c				49				29		93			51			106	106		m	Mis	Mis		m			n/a			n/a	0		m	5	5			78
	21						14			13	c					47				13		43									f	Mis		Mis	f			n/a			n/a			f	4				81
5) Time from primary excision to wide local excision (days)	22		5			25			25			b			72					21		63		55			98			98	f	0.6		0.6	f		0.6			n/a			0	f	4	3		48
Thin melanomas (< 1 mm)	23			21			21			36			c																		f	Mis		Mis	f			n/a			0.5		0.5	f					90
a) Primary care	24		36			6			36				b									285									m	2.5	2.5		m		2.5				3	3		m	4	3		77
b) Private clinics	25		34			4			7		b							38		27		54		45			99			99	f	1.3		1.3	f		1.3			2			2	f				54
c) University hospital	26		15			6			6		b							15		21	15	138		27			66		66		m	1.05	1.05		m		1.05			3		3		m	5	5		60
Thick melanomas (> 1 mm)	27		1			5												34		27		61		6			62		62		m	1.2	1.2		m		1.2			2.5		2.5		m	5	5		68
a) Primary care	28	5			34			11				a					100			21		62	50			126				126	f	1.01		1.01	f	1.01			1.5				1.5	f	4	4	31
b) Private clinics	29		1			36			4			b			57					15		71		41			73		73		m	0.85	0.85		m		0.85			5		5		m	4	3		42
c) University hospital	30																			15		38									m	0.3	0.3		m									m	5	5		75
	31	15			16			2			a			33						33		55	33			81			81		m	0.9	0.9		m	0.9			2			2		m	4	4	87
6) Tid från utvidgad excision till PAD svar (dagar) Time from wide local excision to histopathology report (days)	32	5			43			5				a		78						21		48	53			104			104		m	Mis	Mis		m	n/a			0			0		m	5	4	69
	33	6			18				3			a		29						25		46	24			60			60		m	0.4	0.4		m	0.4			2			2		m	5	3		58
7) Time to lymf gland surgery if positive sentinel node (days)	34		16												83					23		41									m	0.4	0.4		m		0.4			0.8		0.8		m	4	4		53
	35	0			12			2				a		43						2		48	14			45			45		m	Mis	Mis		m	n/a		n/a			4	4		m			60
8) Time from wide local excision to follow up visit in skin cancer clinic (6 weeks recommended)	36			0			29																								m	Mis	Mis		m			n/a			4	4		m	4	2			71
	37	0			16			12			a						44			42		76	28			86			86		m	2	2		m	2			1.5			1.5		m			63
9) Total time (1+3+4)	38			8			8			4	c								26	9		113			20			43			f	1.3		1.3	f			1.3			3.9		3.9	f	3	5			48
10) Total time (1+6a+6b+7+8)	39		30			27												54		9		62		57			93			120	m	1.5	1.5		m		1.5			2.5		2.5		m	5	3		69
	40		4			19			12			b						48		24	12	50		35			88			107	m	3.5	3.5		m		3.5			3		3		m				48
11) Breslow thickness (mm)	41			43			7			21	c								42	21		131			71			106			m	1.1	1.1		m			1.1			7	7		m					67
a) Primary care	42		75			21			2		b							48		30		64		98			153			153	f	2.2		2.2	f		2.2			3			3	f	4	4		53
b) Private clinics	43		44			7			11			b						48		28		69		62			120				m	2.8	2.8		m		2.8			4		4		m				88
c) University hospital	44		65			17			24			b			43					12		57		106			120			120	f	Mis		Mis	f		n/a			2			2	f	5	3		64
	45			49			21			8		c																			m	0.75	0.75		m			0.75			5	5		m				61
12) Surgical margins (mm)	46		14			2			75		b							154		35		64		91			203			203	f	1.2		1.2	f		1.2			1			1	f	5	2		88
a) Primary care	47			49								c																			m	7.5	5																59
b) Private clinics	48		33			13			7			b			38					17		87										0.71		1.5	f													74
c) University hospital	49			0			18			5			c						70	4		109										0.5	8		m														92
	50		62			25			21			b						63		63		64		108			188		188		m	2.1	2.1		m		2.1			0		0		m	5	1		58
13) Patient satisfaction (University Hospital) (1-5)	51		0			5			1		b							33		10		106		6			43		43		m	1.2	1.2		m		1.2			0		0		m	4	1		66
14) Patient satisfaction (Primary care and private clinics) (1-5)	52		24			42			5			b						63		34		75		71			121			121	f	2		2	f		2			1			1	f	5	5		55
	53		37			45			0			b						70		16		50		82			123			123	f	2.5		2.5	f		2.5			2			2	f	3	2		61
15) Patient age	54		37			27			10			c						84		139		54		74			260			260	f	1.05		1.05	f		1.05			0			0	f	4	4		74
a) Primary care	55		22			30			25		b				78					8		33		77			108			108	f	0.3		0.3	f		0.3			1			1	f	4	4		76
b) Private clinics	56	0			36				15			a					66					61	36			66				66	f	1.5		1.5	f	1.5			2				2	f	4	5		66
c) University hospital	57			20			14			0		c				35				43		77			34			98	98		m	0.4	0.4		m			0.4			0	0		m	4				56
	58		41												57					28		69		41			126		126		m	0.53	0.53		m		0.53					0		m				92
	59		0			4			11		b			49						14		50		15		63				63	f	0.8		0.8	f		0.8			0.75			0.75	f	5	5		60
	60		12			10			5				b		67					14		53		27			93		93		m	0.3	0.3		m		0.3			2		2		m	5	5		61
	61																			8		60									m	0.6	0.6		m									m	4	3		69
	62		54			20			7			a			36					11		39		81			101			101	f	Mis		Mis	f		n/a			2			2	f	5	5		37
	63				11			0						41						28		27	11			69			69		m	0.5	0.5		m	0.5						0		m	4	4	66
	64	18			42			6				a		109						17		46	66			144				144	f	0.3		0.3	f	0.3			1				1	f	5	2	77
	65		15			28			6		b				55					9		45		49			79			79	f	0.5		0.5	f		0.5			0			0	f	5	5		68
	66		7			41			9			b			56					18		64		57			81			81	f	Mis		Mis	f		n/a			0			0	f	4	4		72
	67	9			18			2			a			28						20		40	29			57			57		m	0.65	0.65		m	0.65						0		m	5	5	55
	68		0			22			6						28					10		63		28			38			38	f	Mis		Mis	f		n/a			0			0	f				35
	69		30			55			5		b				95					17		50		90			142			142	f	0.2		0.2	f		0.2			2			2	f	5	5		79
	70			6			10			18		c				43				16		26			34			65	65		m	0.25	0.25		m			0.25			0	0		m	5				40
	71		0			10			4		b				70					10		41		14			80		80		m	Mis	Mis		m		n/a			2		2		m				71
	72	7			17			41				a					86			20	34	61	65			147			147		m	1.3	1.3		m	1.3						0		m	5	4	51
	73		41			30			2		b							66		6		54		73			113		113		m	1.4	1.4		m		1.4			3		3		m	5	5		77
	74		35			14			7		b				35					23		57		56			93			93	f	1.99		1.99	f		1.99			2			2	f	4	4		45
	75		43			14			7		b							22		22		56		64			87		87		m	1.6	1.6	1.6	m		1.6			0		0		m	4	3		70
	76	0			55			2				a					84			46		89	57			130				130	f	1.05		1.05	f	1.05			3				3	f			59
	77			49			21			8			b												78			49	49		m	0.75	0.75		m		0.75			5		5		m	4	4		62
	78		36			34			6			b												76			36		36		m	n/a			m		n/a			4		4		m	5	5		64
	79		0			19			30			a			54					16		57		49		16				16	f	1		1	f		1			0.3			0.3	f	5	4	79
	80		57			53			16			b			43					21		67		126		21			21		m	Mis	Mis		m		n/a			3		3		m	5	4		80
	81		8			21									147					13		23		29		13			13		m	0.65	0.65		m		0.65			7		7		m	4	5		82
	82	0			31			3		1	c					63				15		47	34			15				15	f	0.7		0.7	f	0.7			0				0	f	4	2	40
	83			0			34			1			b			37				12		27			35	12				12	f	0.9		0.9	f			0.9			10		10	f					47
	84		1			7			3			b			41					11		52		11		11			11		m	0.4	0.4		m		0.4			2.5		2.5		m	5	5		54
	85		10			8			6			c												24			10		10		m	Mis	Mis		m		n/a			4		4		m				35
	86		18			16			5			a			81					19		76		39		19			19		m	0.3	0.3		m		0.3			5		5		m	5	4		78
	87		12			17			2			b												31			12		12		m	Mis	Mis		m		n/a			4		4		m				37
	88			0			21			36			b			119				13		184			57	13			13		m	0.6	0.6		m			0.6			3	3		m	5				57
	89			14			27			1			b												42			14	14		m	Mis	Mis		m			n/a			10	10		m	5	3			52
	90			1			28			36			a												65			1	1		m	Mis	Mis		m			n/a			5	5		m	5	4			70
	91		9			31			16			b												56			9		9		m	Mis	Mis		m		n/a			4		4		m				63
	92		49			22			2			b			32					14		46		73			95		95		m	0.7	0.7		m		0.7			1		1		m	5	2		71
	93			1			14									38				18		46			15			57	57		m	0.9	0.9		m			0.9			5	5		m					80
	94	15			58															25		41	73			40			40		m	Mis	Mis		m	n/a			1.5			1.5		m	5	5	67
	95	14			29			0			c			66						25		41	43			105			105		m	Mis	Mis		m	n/a			2			2		m	5	5	65
	96	13			41			23			c			83						22		38	77			118				118	f	0.6		0.6	f	0.6			1				1	f	4	4	58
	97	1			13			1			b			40						22		38	15			63			63		m	0.65	0.65		m	0.65			1			1		m	5	5	68
	98		42			21			3			a							36	12		62		66			54			54	f	2.4		2.4	f		2.4			0.5			0.5	f	4	4		28
	99		16			11			8			a						19		16		15		35			51		51		m	1.4	1.4		m		1.4			3		3		m	4			83
	100		9			19			3			b						42		34		83		31			85		85		m	1.3	1.3		m		1.3			2		2		m	4	3		47
	101		0			11			11			b			42					21		57		22			63			63	f	Mis		Mis	f		n/a			0			0	f	5	3		73
	102		17			20			2			b			35					52		15		39			104			104	f	Mis		Mis	f		n/a			2			2	f	5	4		64
	103	0			34			13			a						46			38		64	47			84			84		m	2	2		m	2			2			2		m	5	5	77
	104			32			2			13			a						19	42		50			47			93	93		m	4	4		m			4			20	0		m					79
	105		41			4			16			c						170		6		48		61			217			217	f	1.1		1.1	f		1.1			2			2	f		vill ej svara		96
	106			12			11			5			b						93	42	82	34			28			229	229		m	6	6		m			6			3	3		m	4	4			70
	107		64			20			11			b						55		38	101	92		95			258		258		m	1.2	1.2		m		1.2			1.5		1.5		m				66
	108	18			17			11			a						50			40	94	83	46			202				202	f	2.6		2.6	f	2.6			2				2	f	5	1	77
	109		7			35												235		25		31		42			267			267	f	1.3		1.3	f		1.3			1.2			1.2	f	5	4		75
	110		32			11			1			b						31		14		71		44			77		77		m	2.6	2.6		m		2.6			10		10		m	4	5		66
	111			0			25			6			b						28	36		78			31			64	64		m	2.4	2.4		m			2.4			2	2		m					55
	112			0			6			16			a						55	21		63			22			76	76		m	1.4	1.4		m			1.4			1	1		m	5	3			72
	113			39			30			4			b						51	20					73			110	110		m	1.2	1.2		m			1.2			4	4		m		unable to reply			92
	114	0			31			4			a						53			23		56	35			76				76	f	5.25		5.25	f	5.25			2				2	f	4	2	68
	115	0			5			1			a						18			37		64	6			55			55		m	1.2	1.2		m	1.2			2			2		m	5	3	54
	116		1			9			1			a						16		18	15	75		11			50		50		m	2.1	2.1		m		2.1			0		0		m				77
	117		6			37			1			b						66		28		47		44			100			100	f	1.9		1.9	f		1.9			1.5			1.5	f	5	3		74
	118		0			57			8			a						74		20	17	92		65			111			111	f	4.1		4.1	f		4.1			1			1	f	5	5		73
	119			1			14			0			a						38	21		71			15			60	60		m	2.8	2.8		m			2.8			4	4		m					46
	120		56			43			19			b						76		27		147		118			159		159		m	1.1	1.1		m		1.1			2.5		2.5		m	4	4		19
	121		15			43			0			c						76		35		64		58			126		126		m	1.1	1.1		m		1.1			1		1		m	5	5		70
	122			14			8			1			c						48	23		64			23			85		85	f	1.1		1.1	f			1.1			8		8	f					68
	123			15			1			5			a						13	75		83			21			103	103		m	23	23		m			23			8	8		m	5	4			93
	124			11			3			0			b						23	20		55			14			54	54		m	3.6	3.6		m			3.6			12	12		m	5	5			75
	125			5			5			3			a						42	7	22	62			13			76	76		m	3.5	3.5		m			3.5			n/a	n/a		m	5	5			47
	126		43			23			9			a						59		20		55		75			122			122	f	2.4		2.4	f		2.4			2			2	f				79
	127		19			46			4			a						101		13		62		69			133		133		m	3.5	3.5		m		3.5			2		2		m	5	4		75
	128			3			13			6			b						56	31	12	91			22			102		102	f	1.1		1.1	f			1.1			0.5		0.5	f	5	3			50
	129		16			11			8			a						39		45		71		35			100		100		m	1.4	1.4		m		1.4			3		3		m				83
	130			48			17			0			b						38	25		40			65			111	111		m	1.2	1.2		m			1.2			4	4		m		deceased			89
	131		13			41			0			c			84					14		41		54			111		111		m	1.05	1.05		m		1.05			2		2		m		deceased		79
	132	0			18			2			a						55			8		90	20			63				63	f	1.14		1.14	f	1.14			1.5				1.5	f	3	4	63
	133		29			17			4			a			41					22		38		50			92		92		m	0.65	0.65		m		0.65			4		4		m	5	4		75
	134		9			15			6			a						53		17		29		30			79		79		m	5.1	5.1		m		5.1			2.3		2.3		m		deceased		90
	135		14			50			6			a						69		17		56		70			100		100		m	1.2	1.2		m		1.2			3		3		m	5	5		78
	136		35			41			4			a						65		22		54		80			122		122		m	2.01	2.01		m		2.01			2		2		m	5	5		74
	137		1			13			3			a						50		7		34		17			58		58		m	1.6	1.6		m		1.6			4		4		m	4	4		52
	138		4			38			2			a			40					30		69		44			74			74	f	0.4		0.4	f		0.4			2			2	f	5	4		49
	139		9			23												67		23		64		32			99		99		m	1.4	1.4		m		1.4			3.5		3.5		m				38
	140		13			8												45		19		61		21			77		77		m	1.3	1.3		m		1.3			3		3		m	5	5		47
	141		10			19												52		23		50		29			85			85	f	1.1		1.1	f		1.1			1			1	f	5	5		65
	142		46			34												86		23		97		80			155			155	f	3.8		3.8	f		3.8			3			3	f		deceased		84
	143	28			49			1			c						77			31		50	78			136				136	f	2.5		2.5	f	2.5			5				5	f	5	1	61
	144					35			5			b			41					8		76		40			49			49	f	0.3		0.3	f		0.3			1.2			1.2	f				58
	145		59															59		25		61		59			143		143		m	1.2	1.2		m		1.2			5		5		m	5	4		69
	146		38			29												63		31	18	99		67			150			150	f	1.5		1.5	f		1.5			n/a			n/a	f	4	2		74
	147		0			43			5			c			77					76		133		48			153		153		m	0.64	0.64		m		0.64			n/a		n/a		m	5	5		71
	148		66			35			14			a						75		22		49		115			163		163		m	1.3	1.3		m		1.3			1		1		m	5	5		57
	149		91			28			1			b			59					25		41		120			175		175		m	Mis	Mis		m		n/a			2		2		m	5	5		70
	150		48			27			14			a			72					25		39		89			145			145	f	0.8		0.8	f		0.8			2			2	f	5	5		36
	151		44			8			4			a						25		23		64		56			92			92	f	3.5		3.5	f		3.5			0			0	f	4	2		73
	152		90			35			7			a						83		42		55		132			215			215	f	2.1		2.1	f		2.1			0			0	f	2	2		32
	153		0									a						34		29		84					63		63		m	3	3		m		3			2		2		m	5	5		80
	154		0			12			3			a						41		40		69		15			81		81		m	1.3	1.3		m		1.3			2		2		m				50
	155		0			5												53		28		57		5			81		81		m	5.8	5.8		m		5.8			2		2		m	4	5		75
	156					35			4			a						54		20		49		39			74			74	f	1.3		1.3	f		1.3			0			0	f	5	4		85
	157		20			31			14			a						90		10		64		65			120			120	f	1.9		1.9	f		1.9			2			2	f	4	1		74
	158	3			28			3			a						69			13		54	34			85				85	f	1.25		1.25	f	1.25			0				0	f	4	1	55
	159		6			22			9			b						57		26		54		37			89		89		m	1.3	1.3		m		1.3			3		3		m	4	4		71
	160			1			5			3			b						42	28		43			9			71		71	f	1.6		1.6	f			1.6			n/a		n/a	f					77
	161					8			4			a						36		27		96		12			63		63		m	2.2	2.2		m		2.2			2		2		m	5	5		71
	162		0			26			1			b						41		8		27		27			49			49	f	1.1		1.1	f		1.1			5			5	f	5	5		77
	163		14			66			6			a						76		3		85		86			93			93	f	1.1		1.1	f		1.1			1			1	f	4	4		39
	164		31									a						45		15		57		31			91			91	f	1.3		1.3	f		1.3			n/a			n/a	f	5	5		74
	165		0			6			6			b						33		14		48		12			47		47		m	2.1	2.1		m		2.1			0.5		0.5		m	5	1		68
	166		42			15			8			a						38		21		68		65			101			101	f	1.1		1.1	f		1.1			2			2	f	5	5		40
	167		33			14			6			a						57		14		55		53			104			104	f	4.9		4.9	f		4.9			4			4	f	4	4		32
	168		0			46			2			c			117					31		71		48			148			148	f	0.4		0.4	f		0.4			0			0	f	5	3		96
	169					9			5			b						65		20	18	62		14			103		103		m	9	9		m		9			3		3		m				67
	170		4			20												47		15	27	125		24			93			93	f	4.9		4.9	f		4.9			8			8	f				61
	171		11			23			6			a						52		8		68		40			71		71		m	3.7	3.7		m		3.7			2		2		m	4	4		57
	172		106															60		6		28		106			172		172		m	4.3	4.3		m		4.3			0		0		m				25
	173					67			0			c												67							m	12	12		m		12			0		0		m		deceased		84
	174		0			15			5			a						69		23		57		20			92		92		m	1.2	1.2		m		1.2			2.7		2.7		m	4	5		75
	175		0			14			5			b						49		7		97		19			56		56		m	1.3	1.3		m		1.3			3		3		m	5	5		49
	176		33			14			10			a						50		29		63		57			112		112		m	1.5	1.5		m		1.5			1		1		m				66
	177		77			22			11			c						62		3		56		110			142			142	f	1.7		1.7	f		1.7			1			1	f	5	4		92
	178		5			29			12			c						92		14		41		46			111		111		m	1.05	1.05		m		1.05			2		2		m		deceased		79
	179	11			27			9			a						56			29		77	47			96			96		m	1.9	1.9		m	1.9			1			1		m		deceased	78
	180			0			14																		14						m	2.3	2.3		m			2.3			6	6		m		deceased			88
	181			91			14			7			a			40				24		38			112			155	155		m	0.9	0.9		m			0.9			0	0		m		deceased			73

## Sheet: Distribution fitting_HID
0	0			0	0
0	0.216718			0	0.216718
1.9	0.216718			0.00940594	0.216718
1.9	0			0.00940594	0
1.9	0			0.0188119	0
3.8	0			0.0188119	0.216718
3.8	0			0.0282178	0.216718
3.8	0.0619195			0.0282178	0
5.7	0.0619195			0.0376238	0
5.7	0			0.0376238	0.216718
5.7	0.123839			0.0470297	0.216718
7.6	0.123839			0.0470297	0
7.6	0			0.0564356	0
7.6	0.0309598			0.0564356	0.216718
9.5	0.0309598			0.0658416	0.216718
9.5	0			0.0658416	0
9.5	0			0.0752475	0
11.4	0			0.0752475	0.216718
11.4	0			0.0846535	0.216718
11.4	0.0309598			0.0846535	0
13.3	0.0309598			0.0940594	0
13.3	0			0.0940594	0.216718
13.3	0.0309598			0.103465	0.216718
15.2	0.0309598			0.103465	0
15.2	0			0.112871	0
15.2	0			0.112871	0.216718
17.1	0			0.122277	0.216718
17.1	0			0.122277	0
17.1	0.0309598			0.131683	0
19	0.0309598			0.131683	0.216718
19	0			0.141089	0.216718
				0.141089	0
				0.150495	0
				0.150495	0.216718
				0.159901	0.216718
				0.159901	0
				0.169307	0
				0.169307	0.216718
				0.178713	0.216718
				0.178713	0
				0.188119	0
				0.188119	0.216718
				0.197525	0.216718
				0.197525	0
				0.206931	0
				0.206931	0.216718
				0.216337	0.216718
				0.216337	0
				0.225743	0
				0.225743	0.216718
				0.235149	0.216718
				0.235149	0
				0.244554	0
				0.244554	0.216718
				0.25396	0.216718
				0.25396	0
				0.263366	0
				0.263366	0.216718
				0.272772	0.216718
				0.272772	0
				0.282178	0
				0.282178	0.216718
				0.291584	0.216718
				0.291584	0
				0.30099	0
				0.30099	0.216718
				0.310396	0.216718
				0.310396	0
				0.319802	0
				0.319802	0.216718
				0.329208	0.216718
				0.329208	0
				0.338614	0
				0.338614	0.216718
				0.34802	0.216718
				0.34802	0
				0.357426	0
				0.357426	0.216718
				0.366832	0.216718
				0.366832	0
				0.376238	0
				0.376238	0.216718
				0.385644	0.216718
				0.385644	0
				0.39505	0
				0.39505	0.216718
				0.404455	0.216718
				0.404455	0
				0.413861	0
				0.413861	0.216718
				0.423267	0.216718
				0.423267	0
				0.432673	0
				0.432673	0.216718
				0.442079	0.216718
				0.442079	0
				0.451485	0
				0.451485	0.216718
				0.460891	0.216718
				0.460891	0
				0.470297	0
				0.470297	0.216718
				0.479703	0.216718
				0.479703	0
				0.489109	0
				0.489109	0.216718
				0.498515	0.216718
				0.498515	0
				0.507921	0
				0.507921	0.216718
				0.517327	0.216718
				0.517327	0
				0.526733	0
				0.526733	0.216718
				0.536139	0.216718
				0.536139	0
				0.545545	0
				0.545545	0.216718
				0.55495	0.216718
				0.55495	0
				0.564356	0
				0.564356	0.216718
				0.573762	0.216718
				0.573762	0
				0.583168	0
				0.583168	0.216718
				0.592574	0.216718
				0.592574	0
				0.60198	0
				0.60198	0.216718
				0.611386	0.216718
				0.611386	0
				0.620792	0
				0.620792	0.216718
				0.630198	0.216718
				0.630198	0
				0.639604	0
				0.639604	0.216718
				0.64901	0.216718
				0.64901	0
				0.658416	0
				0.658416	0.216718
				0.667822	0.216718
				0.667822	0
				0.677228	0
				0.677228	0.216718
				0.686634	0.216718
				0.686634	0
				0.69604	0
				0.69604	0.216718
				0.705446	0.216718
				0.705446	0
				0.714851	0
				0.714851	0.216718
				0.724257	0.216718
				0.724257	0
				0.733663	0
				0.733663	0.216718
				0.743069	0.216718
				0.743069	0
				0.752475	0
				0.752475	0.216718
				0.761881	0.216718
				0.761881	0
				0.771287	0
				0.771287	0.216718
				0.780693	0.216718
				0.780693	0
				0.790099	0
				0.790099	0.216718
				0.799505	0.216718
				0.799505	0
				0.808911	0
				0.808911	0.216718
				0.818317	0.216718
				0.818317	0
				0.827723	0
				0.827723	0.216718
				0.837129	0.216718
				0.837129	0
				0.846535	0
				0.846535	0.216718
				0.855941	0.216718
				0.855941	0
				0.865347	0
				0.865347	0.216718
				0.874752	0.216718
				0.874752	0
				0.884158	0
				0.884158	0.216718
				0.893564	0.216718
				0.893564	0
				0.90297	0
				0.90297	0.216718
				0.912376	0.216718
				0.912376	0
				0.921782	0
				0.921782	0.216718
				0.931188	0.216718
				0.931188	0
				0.940594	0
				0.940594	0.216718
				0.95	0.216718
				0.95	0
				0.959406	0
				0.959406	0.216718
				0.968812	0.216718
				0.968812	0
				0.978218	0
				0.978218	0.216718
				0.987624	0.216718
				0.987624	0
				0.99703	0
				0.99703	0.216718
				1.00644	0.216718
				1.00644	0
				1.01584	0
				1.01584	0.216718
				1.02525	0.216718
				1.02525	0
				1.03465	0
				1.03465	0.216718
				1.04406	0.216718
				1.04406	0
				1.05347	0
				1.05347	0.216718
				1.06287	0.216718
				1.06287	0
				1.07228	0
				1.07228	0.216718
				1.08168	0.216718
				1.08168	0
				1.09109	0
				1.09109	0.216718
				1.1005	0.216718
				1.1005	0
				1.1099	0
				1.1099	0.216718
				1.11931	0.216718
				1.11931	0
				1.12871	0
				1.12871	0.216718
				1.13812	0.216718
				1.13812	0
				1.14752	0
				1.14752	0.216718
				1.15693	0.216718
				1.15693	0
				1.16634	0
				1.16634	0.216718
				1.17574	0.216718
				1.17574	0
				1.18515	0
				1.18515	0.216718
				1.19455	0.216718
				1.19455	0
				1.20396	0
				1.20396	0.216718
				1.21337	0.216718
				1.21337	0
				1.22277	0
				1.22277	0.216718
				1.23218	0.216718
				1.23218	0
				1.24158	0
				1.24158	0.216718
				1.25099	0.216718
				1.25099	0
				1.2604	0
				1.2604	0.216718
				1.2698	0.216718
				1.2698	0
				1.27921	0
				1.27921	0.216718
				1.28861	0.216718
				1.28861	0
				1.29802	0
				1.29802	0.216718
				1.30743	0.216718
				1.30743	0
				1.31683	0
				1.31683	0.216718
				1.32624	0.216718
				1.32624	0
				1.33564	0
				1.33564	0.216718
				1.34505	0.216718
				1.34505	0
				1.35446	0
				1.35446	0.216718
				1.36386	0.216718
				1.36386	0
				1.37327	0
				1.37327	0.216718
				1.38267	0.216718
				1.38267	0
				1.39208	0
				1.39208	0.216718
				1.40149	0.216718
				1.40149	0
				1.41089	0
				1.41089	0.216718
				1.4203	0.216718
				1.4203	0
				1.4297	0
				1.4297	0.216718
				1.43911	0.216718
				1.43911	0
				1.44851	0
				1.44851	0.216718
				1.45792	0.216718
				1.45792	0
				1.46733	0
				1.46733	0.216718
				1.47673	0.216718
				1.47673	0
				1.48614	0
				1.48614	0.216718
				1.49554	0.216718
				1.49554	0
				1.50495	0
				1.50495	0.216718
				1.51436	0.216718
				1.51436	0
				1.52376	0
				1.52376	0.216718
				1.53317	0.216718
				1.53317	0
				1.54257	0
				1.54257	0.216718
				1.55198	0.216718
				1.55198	0
				1.56139	0
				1.56139	0.216718
				1.57079	0.216718
				1.57079	0
				1.5802	0
				1.5802	0.216718
				1.5896	0.216718
				1.5896	0
				1.59901	0
				1.59901	0.216718
				1.60842	0.216718
				1.60842	0
				1.61782	0
				1.61782	0.216718
				1.62723	0.216718
				1.62723	0
				1.63663	0
				1.63663	0.216718
				1.64604	0.216718
				1.64604	0
				1.65545	0
				1.65545	0.216718
				1.66485	0.216718
				1.66485	0
				1.67426	0
				1.67426	0.216718
				1.68366	0.216718
				1.68366	0
				1.69307	0
				1.69307	0.216718
				1.70248	0.216718
				1.70248	0
				1.71188	0
				1.71188	0.216718
				1.72129	0.216718
				1.72129	0
				1.73069	0
				1.73069	0.216718
				1.7401	0.216718
				1.7401	0
				1.7495	0
				1.7495	0.216718
				1.75891	0.216718
				1.75891	0
				1.76832	0
				1.76832	0.216718
				1.77772	0.216718
				1.77772	0
				1.78713	0
				1.78713	0.216718
				1.79653	0.216718
				1.79653	0
				1.80594	0
				1.80594	0.216718
				1.81535	0.216718
				1.81535	0
				1.82475	0
				1.82475	0.216718
				1.83416	0.216718
				1.83416	0
				1.84356	0
				1.84356	0.216718
				1.85297	0.216718
				1.85297	0
				1.86238	0
				1.86238	0.216718
				1.87178	0.216718
				1.87178	0
				1.88119	0
				1.88119	0.216718
				1.89059	0.216718
				1.89059	0
				3.8	0
				3.8	0.0619195
				3.80941	0.0619195
				3.80941	0
				3.81881	0
				3.81881	0.0619195
				3.82822	0.0619195
				3.82822	0
				3.83762	0
				3.83762	0.0619195
				3.84703	0.0619195
				3.84703	0
				3.85644	0
				3.85644	0.0619195
				3.86584	0.0619195
				3.86584	0
				3.87525	0
				3.87525	0.0619195
				3.88465	0.0619195
				3.88465	0
				3.89406	0
				3.89406	0.0619195
				3.90347	0.0619195
				3.90347	0
				3.91287	0
				3.91287	0.0619195
				3.92228	0.0619195
				3.92228	0
				3.93168	0
				3.93168	0.0619195
				3.94109	0.0619195
				3.94109	0
				3.9505	0
				3.9505	0.0619195
				3.9599	0.0619195
				3.9599	0
				3.96931	0
				3.96931	0.0619195
				3.97871	0.0619195
				3.97871	0
				3.98812	0
				3.98812	0.0619195
				3.99752	0.0619195
				3.99752	0
				4.00693	0
				4.00693	0.0619195
				4.01634	0.0619195
				4.01634	0
				4.02574	0
				4.02574	0.0619195
				4.03515	0.0619195
				4.03515	0
				4.04455	0
				4.04455	0.0619195
				4.05396	0.0619195
				4.05396	0
				4.06337	0
				4.06337	0.0619195
				4.07277	0.0619195
				4.07277	0
				4.08218	0
				4.08218	0.0619195
				4.09158	0.0619195
				4.09158	0
				4.10099	0
				4.10099	0.0619195
				4.1104	0.0619195
				4.1104	0
				4.1198	0
				4.1198	0.0619195
				4.12921	0.0619195
				4.12921	0
				4.13861	0
				4.13861	0.0619195
				4.14802	0.0619195
				4.14802	0
				4.15743	0
				4.15743	0.0619195
				4.16683	0.0619195
				4.16683	0
				4.17624	0
				4.17624	0.0619195
				4.18564	0.0619195
				4.18564	0
				4.19505	0
				4.19505	0.0619195
				4.20446	0.0619195
				4.20446	0
				4.21386	0
				4.21386	0.0619195
				4.22327	0.0619195
				4.22327	0
				4.23267	0
				4.23267	0.0619195
				4.24208	0.0619195
				4.24208	0
				4.25149	0
				4.25149	0.0619195
				4.26089	0.0619195
				4.26089	0
				4.2703	0
				4.2703	0.0619195
				4.2797	0.0619195
				4.2797	0
				4.28911	0
				4.28911	0.0619195
				4.29851	0.0619195
				4.29851	0
				4.30792	0
				4.30792	0.0619195
				4.31733	0.0619195
				4.31733	0
				4.32673	0
				4.32673	0.0619195
				4.33614	0.0619195
				4.33614	0
				4.34554	0
				4.34554	0.0619195
				4.35495	0.0619195
				4.35495	0
				4.36436	0
				4.36436	0.0619195
				4.37376	0.0619195
				4.37376	0
				4.38317	0
				4.38317	0.0619195
				4.39257	0.0619195
				4.39257	0
				4.40198	0
				4.40198	0.0619195
				4.41139	0.0619195
				4.41139	0
				4.42079	0
				4.42079	0.0619195
				4.4302	0.0619195
				4.4302	0
				4.4396	0
				4.4396	0.0619195
				4.44901	0.0619195
				4.44901	0
				4.45842	0
				4.45842	0.0619195
				4.46782	0.0619195
				4.46782	0
				4.47723	0
				4.47723	0.0619195
				4.48663	0.0619195
				4.48663	0
				4.49604	0
				4.49604	0.0619195
				4.50545	0.0619195
				4.50545	0
				4.51485	0
				4.51485	0.0619195
				4.52426	0.0619195
				4.52426	0
				4.53366	0
				4.53366	0.0619195
				4.54307	0.0619195
				4.54307	0
				4.55248	0
				4.55248	0.0619195
				4.56188	0.0619195
				4.56188	0
				4.57129	0
				4.57129	0.0619195
				4.58069	0.0619195
				4.58069	0
				4.5901	0
				4.5901	0.0619195
				4.5995	0.0619195
				4.5995	0
				4.60891	0
				4.60891	0.0619195
				4.61832	0.0619195
				4.61832	0
				4.62772	0
				4.62772	0.0619195
				4.63713	0.0619195
				4.63713	0
				4.64653	0
				4.64653	0.0619195
				4.65594	0.0619195
				4.65594	0
				4.66535	0
				4.66535	0.0619195
				4.67475	0.0619195
				4.67475	0
				4.68416	0
				4.68416	0.0619195
				4.69356	0.0619195
				4.69356	0
				4.70297	0
				4.70297	0.0619195
				4.71238	0.0619195
				4.71238	0
				4.72178	0
				4.72178	0.0619195
				4.73119	0.0619195
				4.73119	0
				4.74059	0
				4.74059	0.0619195
				4.75	0.0619195
				4.75	0
				4.75941	0
				4.75941	0.0619195
				4.76881	0.0619195
				4.76881	0
				4.77822	0
				4.77822	0.0619195
				4.78762	0.0619195
				4.78762	0
				4.79703	0
				4.79703	0.0619195
				4.80644	0.0619195
				4.80644	0
				4.81584	0
				4.81584	0.0619195
				4.82525	0.0619195
				4.82525	0
				4.83465	0
				4.83465	0.0619195
				4.84406	0.0619195
				4.84406	0
				4.85347	0
				4.85347	0.0619195
				4.86287	0.0619195
				4.86287	0
				4.87228	0
				4.87228	0.0619195
				4.88168	0.0619195
				4.88168	0
				4.89109	0
				4.89109	0.0619195
				4.9005	0.0619195
				4.9005	0
				4.9099	0
				4.9099	0.0619195
				4.91931	0.0619195
				4.91931	0
				4.92871	0
				4.92871	0.0619195
				4.93812	0.0619195
				4.93812	0
				4.94752	0
				4.94752	0.0619195
				4.95693	0.0619195
				4.95693	0
				4.96634	0
				4.96634	0.0619195
				4.97574	0.0619195
				4.97574	0
				4.98515	0
				4.98515	0.0619195
				4.99455	0.0619195
				4.99455	0
				5.00396	0
				5.00396	0.0619195
				5.01337	0.0619195
				5.01337	0
				5.02277	0
				5.02277	0.0619195
				5.03218	0.0619195
				5.03218	0
				5.04158	0
				5.04158	0.0619195
				5.05099	0.0619195
				5.05099	0
				5.0604	0
				5.0604	0.0619195
				5.0698	0.0619195
				5.0698	0
				5.07921	0
				5.07921	0.0619195
				5.08861	0.0619195
				5.08861	0
				5.09802	0
				5.09802	0.0619195
				5.10743	0.0619195
				5.10743	0
				5.11683	0
				5.11683	0.0619195
				5.12624	0.0619195
				5.12624	0
				5.13564	0
				5.13564	0.0619195
				5.14505	0.0619195
				5.14505	0
				5.15446	0
				5.15446	0.0619195
				5.16386	0.0619195
				5.16386	0
				5.17327	0
				5.17327	0.0619195
				5.18267	0.0619195
				5.18267	0
				5.19208	0
				5.19208	0.0619195
				5.20149	0.0619195
				5.20149	0
				5.21089	0
				5.21089	0.0619195
				5.2203	0.0619195
				5.2203	0
				5.2297	0
				5.2297	0.0619195
				5.23911	0.0619195
				5.23911	0
				5.24851	0
				5.24851	0.0619195
				5.25792	0.0619195
				5.25792	0
				5.26733	0
				5.26733	0.0619195
				5.27673	0.0619195
				5.27673	0
				5.28614	0
				5.28614	0.0619195
				5.29554	0.0619195
				5.29554	0
				5.30495	0
				5.30495	0.0619195
				5.31436	0.0619195
				5.31436	0
				5.32376	0
				5.32376	0.0619195
				5.33317	0.0619195
				5.33317	0
				5.34257	0
				5.34257	0.0619195
				5.35198	0.0619195
				5.35198	0
				5.36139	0
				5.36139	0.0619195
				5.37079	0.0619195
				5.37079	0
				5.3802	0
				5.3802	0.0619195
				5.3896	0.0619195
				5.3896	0
				5.39901	0
				5.39901	0.0619195
				5.40842	0.0619195
				5.40842	0
				5.41782	0
				5.41782	0.0619195
				5.42723	0.0619195
				5.42723	0
				5.43663	0
				5.43663	0.0619195
				5.44604	0.0619195
				5.44604	0
				5.45545	0
				5.45545	0.0619195
				5.46485	0.0619195
				5.46485	0
				5.47426	0
				5.47426	0.0619195
				5.48366	0.0619195
				5.48366	0
				5.49307	0
				5.49307	0.0619195
				5.50248	0.0619195
				5.50248	0
				5.51188	0
				5.51188	0.0619195
				5.52129	0.0619195
				5.52129	0
				5.53069	0
				5.53069	0.0619195
				5.5401	0.0619195
				5.5401	0
				5.5495	0
				5.5495	0.0619195
				5.55891	0.0619195
				5.55891	0
				5.56832	0
				5.56832	0.0619195
				5.57772	0.0619195
				5.57772	0
				5.58713	0
				5.58713	0.0619195
				5.59653	0.0619195
				5.59653	0
				5.60594	0
				5.60594	0.0619195
				5.61535	0.0619195
				5.61535	0
				5.62475	0
				5.62475	0.0619195
				5.63416	0.0619195
				5.63416	0
				5.64356	0
				5.64356	0.0619195
				5.65297	0.0619195
				5.65297	0
				5.66238	0
				5.66238	0.0619195
				5.67178	0.0619195
				5.67178	0
				5.68119	0
				5.68119	0.0619195
				5.69059	0.0619195
				5.69059	0
				5.7	0
				5.7	0.123839
				5.7095	0.123839
				5.7095	0
				5.719	0
				5.719	0.123839
				5.7285	0.123839
				5.7285	0
				5.738	0
				5.738	0.123839
				5.7475	0.123839
				5.7475	0
				5.757	0
				5.757	0.123839
				5.7665	0.123839
				5.7665	0
				5.776	0
				5.776	0.123839
				5.7855	0.123839
				5.7855	0
				5.795	0
				5.795	0.123839
				5.8045	0.123839
				5.8045	0
				5.814	0
				5.814	0.123839
				5.8235	0.123839
				5.8235	0
				5.833	0
				5.833	0.123839
				5.8425	0.123839
				5.8425	0
				5.852	0
				5.852	0.123839
				5.8615	0.123839
				5.8615	0
				5.871	0
				5.871	0.123839
				5.8805	0.123839
				5.8805	0
				5.89	0
				5.89	0.123839
				5.8995	0.123839
				5.8995	0
				5.909	0
				5.909	0.123839
				5.9185	0.123839
				5.9185	0
				5.928	0
				5.928	0.123839
				5.9375	0.123839
				5.9375	0
				5.947	0
				5.947	0.123839
				5.9565	0.123839
				5.9565	0
				5.966	0
				5.966	0.123839
				5.9755	0.123839
				5.9755	0
				5.985	0
				5.985	0.123839
				5.9945	0.123839
				5.9945	0
				6.004	0
				6.004	0.123839
				6.0135	0.123839
				6.0135	0
				6.023	0
				6.023	0.123839
				6.0325	0.123839
				6.0325	0
				6.042	0
				6.042	0.123839
				6.0515	0.123839
				6.0515	0
				6.061	0
				6.061	0.123839
				6.0705	0.123839
				6.0705	0
				6.08	0
				6.08	0.123839
				6.0895	0.123839
				6.0895	0
				6.099	0
				6.099	0.123839
				6.1085	0.123839
				6.1085	0
				6.118	0
				6.118	0.123839
				6.1275	0.123839
				6.1275	0
				6.137	0
				6.137	0.123839
				6.1465	0.123839
				6.1465	0
				6.156	0
				6.156	0.123839
				6.1655	0.123839
				6.1655	0
				6.175	0
				6.175	0.123839
				6.1845	0.123839
				6.1845	0
				6.194	0
				6.194	0.123839
				6.2035	0.123839
				6.2035	0
				6.213	0
				6.213	0.123839
				6.2225	0.123839
				6.2225	0
				6.232	0
				6.232	0.123839
				6.2415	0.123839
				6.2415	0
				6.251	0
				6.251	0.123839
				6.2605	0.123839
				6.2605	0
				6.27	0
				6.27	0.123839
				6.2795	0.123839
				6.2795	0
				6.289	0
				6.289	0.123839
				6.2985	0.123839
				6.2985	0
				6.308	0
				6.308	0.123839
				6.3175	0.123839
				6.3175	0
				6.327	0
				6.327	0.123839
				6.3365	0.123839
				6.3365	0
				6.346	0
				6.346	0.123839
				6.3555	0.123839
				6.3555	0
				6.365	0
				6.365	0.123839
				6.3745	0.123839
				6.3745	0
				6.384	0
				6.384	0.123839
				6.3935	0.123839
				6.3935	0
				6.403	0
				6.403	0.123839
				6.4125	0.123839
				6.4125	0
				6.422	0
				6.422	0.123839
				6.4315	0.123839
				6.4315	0
				6.441	0
				6.441	0.123839
				6.4505	0.123839
				6.4505	0
				6.46	0
				6.46	0.123839
				6.4695	0.123839
				6.4695	0
				6.479	0
				6.479	0.123839
				6.4885	0.123839
				6.4885	0
				6.498	0
				6.498	0.123839
				6.5075	0.123839
				6.5075	0
				6.517	0
				6.517	0.123839
				6.5265	0.123839
				6.5265	0
				6.536	0
				6.536	0.123839
				6.5455	0.123839
				6.5455	0
				6.555	0
				6.555	0.123839
				6.5645	0.123839
				6.5645	0
				6.574	0
				6.574	0.123839
				6.5835	0.123839
				6.5835	0
				6.593	0
				6.593	0.123839
				6.6025	0.123839
				6.6025	0
				6.612	0
				6.612	0.123839
				6.6215	0.123839
				6.6215	0
				6.631	0
				6.631	0.123839
				6.6405	0.123839
				6.6405	0
				6.65	0
				6.65	0.123839
				6.6595	0.123839
				6.6595	0
				6.669	0
				6.669	0.123839
				6.6785	0.123839
				6.6785	0
				6.688	0
				6.688	0.123839
				6.6975	0.123839
				6.6975	0
				6.707	0
				6.707	0.123839
				6.7165	0.123839
				6.7165	0
				6.726	0
				6.726	0.123839
				6.7355	0.123839
				6.7355	0
				6.745	0
				6.745	0.123839
				6.7545	0.123839
				6.7545	0
				6.764	0
				6.764	0.123839
				6.7735	0.123839
				6.7735	0
				6.783	0
				6.783	0.123839
				6.7925	0.123839
				6.7925	0
				6.802	0
				6.802	0.123839
				6.8115	0.123839
				6.8115	0
				6.821	0
				6.821	0.123839
				6.8305	0.123839
				6.8305	0
				6.84	0
				6.84	0.123839
				6.8495	0.123839
				6.8495	0
				6.859	0
				6.859	0.123839
				6.8685	0.123839
				6.8685	0
				6.878	0
				6.878	0.123839
				6.8875	0.123839
				6.8875	0
				6.897	0
				6.897	0.123839
				6.9065	0.123839
				6.9065	0
				6.916	0
				6.916	0.123839
				6.9255	0.123839
				6.9255	0
				6.935	0
				6.935	0.123839
				6.9445	0.123839
				6.9445	0
				6.954	0
				6.954	0.123839
				6.9635	0.123839
				6.9635	0
				6.973	0
				6.973	0.123839
				6.9825	0.123839
				6.9825	0
				6.992	0
				6.992	0.123839
				7.0015	0.123839
				7.0015	0
				7.011	0
				7.011	0.123839
				7.0205	0.123839
				7.0205	0
				7.03	0
				7.03	0.123839
				7.0395	0.123839
				7.0395	0
				7.049	0
				7.049	0.123839
				7.0585	0.123839
				7.0585	0
				7.068	0
				7.068	0.123839
				7.0775	0.123839
				7.0775	0
				7.087	0
				7.087	0.123839
				7.0965	0.123839
				7.0965	0
				7.106	0
				7.106	0.123839
				7.1155	0.123839
				7.1155	0
				7.125	0
				7.125	0.123839
				7.1345	0.123839
				7.1345	0
				7.144	0
				7.144	0.123839
				7.1535	0.123839
				7.1535	0
				7.163	0
				7.163	0.123839
				7.1725	0.123839
				7.1725	0
				7.182	0
				7.182	0.123839
				7.1915	0.123839
				7.1915	0
				7.201	0
				7.201	0.123839
				7.2105	0.123839
				7.2105	0
				7.22	0
				7.22	0.123839
				7.2295	0.123839
				7.2295	0
				7.239	0
				7.239	0.123839
				7.2485	0.123839
				7.2485	0
				7.258	0
				7.258	0.123839
				7.2675	0.123839
				7.2675	0
				7.277	0
				7.277	0.123839
				7.2865	0.123839
				7.2865	0
				7.296	0
				7.296	0.123839
				7.3055	0.123839
				7.3055	0
				7.315	0
				7.315	0.123839
				7.3245	0.123839
				7.3245	0
				7.334	0
				7.334	0.123839
				7.3435	0.123839
				7.3435	0
				7.353	0
				7.353	0.123839
				7.3625	0.123839
				7.3625	0
				7.372	0
				7.372	0.123839
				7.3815	0.123839
				7.3815	0
				7.391	0
				7.391	0.123839
				7.4005	0.123839
				7.4005	0
				7.41	0
				7.41	0.123839
				7.4195	0.123839
				7.4195	0
				7.429	0
				7.429	0.123839
				7.4385	0.123839
				7.4385	0
				7.448	0
				7.448	0.123839
				7.4575	0.123839
				7.4575	0
				7.467	0
				7.467	0.123839
				7.4765	0.123839
				7.4765	0
				7.486	0
				7.486	0.123839
				7.4955	0.123839
				7.4955	0
				7.505	0
				7.505	0.123839
				7.5145	0.123839
				7.5145	0
				7.524	0
				7.524	0.123839
				7.5335	0.123839
				7.5335	0
				7.543	0
				7.543	0.123839
				7.5525	0.123839
				7.5525	0
				7.562	0
				7.562	0.123839
				7.5715	0.123839
				7.5715	0
				7.581	0
				7.581	0.123839
				7.5905	0.123839
				7.5905	0
				7.6	0
				7.6	0.0309598
				7.60941	0.0309598
				7.60941	0
				7.61881	0
				7.61881	0.0309598
				7.62822	0.0309598
				7.62822	0
				7.63762	0
				7.63762	0.0309598
				7.64703	0.0309598
				7.64703	0
				7.65644	0
				7.65644	0.0309598
				7.66584	0.0309598
				7.66584	0
				7.67525	0
				7.67525	0.0309598
				7.68465	0.0309598
				7.68465	0
				7.69406	0
				7.69406	0.0309598
				7.70347	0.0309598
				7.70347	0
				7.71287	0
				7.71287	0.0309598
				7.72228	0.0309598
				7.72228	0
				7.73168	0
				7.73168	0.0309598
				7.74109	0.0309598
				7.74109	0
				7.7505	0
				7.7505	0.0309598
				7.7599	0.0309598
				7.7599	0
				7.76931	0
				7.76931	0.0309598
				7.77871	0.0309598
				7.77871	0
				7.78812	0
				7.78812	0.0309598
				7.79752	0.0309598
				7.79752	0
				7.80693	0
				7.80693	0.0309598
				7.81634	0.0309598
				7.81634	0
				7.82574	0
				7.82574	0.0309598
				7.83515	0.0309598
				7.83515	0
				7.84455	0
				7.84455	0.0309598
				7.85396	0.0309598
				7.85396	0
				7.86337	0
				7.86337	0.0309598
				7.87277	0.0309598
				7.87277	0
				7.88218	0
				7.88218	0.0309598
				7.89158	0.0309598
				7.89158	0
				7.90099	0
				7.90099	0.0309598
				7.9104	0.0309598
				7.9104	0
				7.9198	0
				7.9198	0.0309598
				7.92921	0.0309598
				7.92921	0
				7.93861	0
				7.93861	0.0309598
				7.94802	0.0309598
				7.94802	0
				7.95743	0
				7.95743	0.0309598
				7.96683	0.0309598
				7.96683	0
				7.97624	0
				7.97624	0.0309598
				7.98564	0.0309598
				7.98564	0
				7.99505	0
				7.99505	0.0309598
				8.00446	0.0309598
				8.00446	0
				8.01386	0
				8.01386	0.0309598
				8.02327	0.0309598
				8.02327	0
				8.03267	0
				8.03267	0.0309598
				8.04208	0.0309598
				8.04208	0
				8.05149	0
				8.05149	0.0309598
				8.06089	0.0309598
				8.06089	0
				8.0703	0
				8.0703	0.0309598
				8.0797	0.0309598
				8.0797	0
				8.08911	0
				8.08911	0.0309598
				8.09851	0.0309598
				8.09851	0
				8.10792	0
				8.10792	0.0309598
				8.11733	0.0309598
				8.11733	0
				8.12673	0
				8.12673	0.0309598
				8.13614	0.0309598
				8.13614	0
				8.14554	0
				8.14554	0.0309598
				8.15495	0.0309598
				8.15495	0
				8.16436	0
				8.16436	0.0309598
				8.17376	0.0309598
				8.17376	0
				8.18317	0
				8.18317	0.0309598
				8.19257	0.0309598
				8.19257	0
				8.20198	0
				8.20198	0.0309598
				8.21139	0.0309598
				8.21139	0
				8.22079	0
				8.22079	0.0309598
				8.2302	0.0309598
				8.2302	0
				8.2396	0
				8.2396	0.0309598
				8.24901	0.0309598
				8.24901	0
				8.25842	0
				8.25842	0.0309598
				8.26782	0.0309598
				8.26782	0
				8.27723	0
				8.27723	0.0309598
				8.28663	0.0309598
				8.28663	0
				8.29604	0
				8.29604	0.0309598
				8.30545	0.0309598
				8.30545	0
				8.31485	0
				8.31485	0.0309598
				8.32426	0.0309598
				8.32426	0
				8.33366	0
				8.33366	0.0309598
				8.34307	0.0309598
				8.34307	0
				8.35248	0
				8.35248	0.0309598
				8.36188	0.0309598
				8.36188	0
				8.37129	0
				8.37129	0.0309598
				8.38069	0.0309598
				8.38069	0
				8.3901	0
				8.3901	0.0309598
				8.3995	0.0309598
				8.3995	0
				8.40891	0
				8.40891	0.0309598
				8.41832	0.0309598
				8.41832	0
				8.42772	0
				8.42772	0.0309598
				8.43713	0.0309598
				8.43713	0
				8.44653	0
				8.44653	0.0309598
				8.45594	0.0309598
				8.45594	0
				8.46535	0
				8.46535	0.0309598
				8.47475	0.0309598
				8.47475	0
				8.48416	0
				8.48416	0.0309598
				8.49356	0.0309598
				8.49356	0
				8.50297	0
				8.50297	0.0309598
				8.51238	0.0309598
				8.51238	0
				8.52178	0
				8.52178	0.0309598
				8.53119	0.0309598
				8.53119	0
				8.54059	0
				8.54059	0.0309598
				8.55	0.0309598
				8.55	0
				8.55941	0
				8.55941	0.0309598
				8.56881	0.0309598
				8.56881	0
				8.57822	0
				8.57822	0.0309598
				8.58762	0.0309598
				8.58762	0
				8.59703	0
				8.59703	0.0309598
				8.60644	0.0309598
				8.60644	0
				8.61584	0
				8.61584	0.0309598
				8.62525	0.0309598
				8.62525	0
				8.63465	0
				8.63465	0.0309598
				8.64406	0.0309598
				8.64406	0
				8.65347	0
				8.65347	0.0309598
				8.66287	0.0309598
				8.66287	0
				8.67228	0
				8.67228	0.0309598
				8.68168	0.0309598
				8.68168	0
				8.69109	0
				8.69109	0.0309598
				8.7005	0.0309598
				8.7005	0
				8.7099	0
				8.7099	0.0309598
				8.71931	0.0309598
				8.71931	0
				8.72871	0
				8.72871	0.0309598
				8.73812	0.0309598
				8.73812	0
				8.74752	0
				8.74752	0.0309598
				8.75693	0.0309598
				8.75693	0
				8.76634	0
				8.76634	0.0309598
				8.77574	0.0309598
				8.77574	0
				8.78515	0
				8.78515	0.0309598
				8.79455	0.0309598
				8.79455	0
				8.80396	0
				8.80396	0.0309598
				8.81337	0.0309598
				8.81337	0
				8.82277	0
				8.82277	0.0309598
				8.83218	0.0309598
				8.83218	0
				8.84158	0
				8.84158	0.0309598
				8.85099	0.0309598
				8.85099	0
				8.8604	0
				8.8604	0.0309598
				8.8698	0.0309598
				8.8698	0
				8.87921	0
				8.87921	0.0309598
				8.88861	0.0309598
				8.88861	0
				8.89802	0
				8.89802	0.0309598
				8.90743	0.0309598
				8.90743	0
				8.91683	0
				8.91683	0.0309598
				8.92624	0.0309598
				8.92624	0
				8.93564	0
				8.93564	0.0309598
				8.94505	0.0309598
				8.94505	0
				8.95446	0
				8.95446	0.0309598
				8.96386	0.0309598
				8.96386	0
				8.97327	0
				8.97327	0.0309598
				8.98267	0.0309598
				8.98267	0
				8.99208	0
				8.99208	0.0309598
				9.00149	0.0309598
				9.00149	0
				9.01089	0
				9.01089	0.0309598
				9.0203	0.0309598
				9.0203	0
				9.0297	0
				9.0297	0.0309598
				9.03911	0.0309598
				9.03911	0
				9.04851	0
				9.04851	0.0309598
				9.05792	0.0309598
				9.05792	0
				9.06733	0
				9.06733	0.0309598
				9.07673	0.0309598
				9.07673	0
				9.08614	0
				9.08614	0.0309598
				9.09554	0.0309598
				9.09554	0
				9.10495	0
				9.10495	0.0309598
				9.11436	0.0309598
				9.11436	0
				9.12376	0
				9.12376	0.0309598
				9.13317	0.0309598
				9.13317	0
				9.14257	0
				9.14257	0.0309598
				9.15198	0.0309598
				9.15198	0
				9.16139	0
				9.16139	0.0309598
				9.17079	0.0309598
				9.17079	0
				9.1802	0
				9.1802	0.0309598
				9.1896	0.0309598
				9.1896	0
				9.19901	0
				9.19901	0.0309598
				9.20842	0.0309598
				9.20842	0
				9.21782	0
				9.21782	0.0309598
				9.22723	0.0309598
				9.22723	0
				9.23663	0
				9.23663	0.0309598
				9.24604	0.0309598
				9.24604	0
				9.25545	0
				9.25545	0.0309598
				9.26485	0.0309598
				9.26485	0
				9.27426	0
				9.27426	0.0309598
				9.28366	0.0309598
				9.28366	0
				9.29307	0
				9.29307	0.0309598
				9.30248	0.0309598
				9.30248	0
				9.31188	0
				9.31188	0.0309598
				9.32129	0.0309598
				9.32129	0
				9.33069	0
				9.33069	0.0309598
				9.3401	0.0309598
				9.3401	0
				9.3495	0
				9.3495	0.0309598
				9.35891	0.0309598
				9.35891	0
				9.36832	0
				9.36832	0.0309598
				9.37772	0.0309598
				9.37772	0
				9.38713	0
				9.38713	0.0309598
				9.39653	0.0309598
				9.39653	0
				9.40594	0
				9.40594	0.0309598
				9.41535	0.0309598
				9.41535	0
				9.42475	0
				9.42475	0.0309598
				9.43416	0.0309598
				9.43416	0
				9.44356	0
				9.44356	0.0309598
				9.45297	0.0309598
				9.45297	0
				9.46238	0
				9.46238	0.0309598
				9.47178	0.0309598
				9.47178	0
				9.48119	0
				9.48119	0.0309598
				9.49059	0.0309598
				9.49059	0
				11.4	0
				11.4	0.0309598
				11.4094	0.0309598
				11.4094	0
				11.4188	0
				11.4188	0.0309598
				11.4282	0.0309598
				11.4282	0
				11.4376	0
				11.4376	0.0309598
				11.447	0.0309598
				11.447	0
				11.4564	0
				11.4564	0.0309598
				11.4658	0.0309598
				11.4658	0
				11.4752	0
				11.4752	0.0309598
				11.4847	0.0309598
				11.4847	0
				11.4941	0
				11.4941	0.0309598
				11.5035	0.0309598
				11.5035	0
				11.5129	0
				11.5129	0.0309598
				11.5223	0.0309598
				11.5223	0
				11.5317	0
				11.5317	0.0309598
				11.5411	0.0309598
				11.5411	0
				11.5505	0
				11.5505	0.0309598
				11.5599	0.0309598
				11.5599	0
				11.5693	0
				11.5693	0.0309598
				11.5787	0.0309598
				11.5787	0
				11.5881	0
				11.5881	0.0309598
				11.5975	0.0309598
				11.5975	0
				11.6069	0
				11.6069	0.0309598
				11.6163	0.0309598
				11.6163	0
				11.6257	0
				11.6257	0.0309598
				11.6351	0.0309598
				11.6351	0
				11.6446	0
				11.6446	0.0309598
				11.654	0.0309598
				11.654	0
				11.6634	0
				11.6634	0.0309598
				11.6728	0.0309598
				11.6728	0
				11.6822	0
				11.6822	0.0309598
				11.6916	0.0309598
				11.6916	0
				11.701	0
				11.701	0.0309598
				11.7104	0.0309598
				11.7104	0
				11.7198	0
				11.7198	0.0309598
				11.7292	0.0309598
				11.7292	0
				11.7386	0
				11.7386	0.0309598
				11.748	0.0309598
				11.748	0
				11.7574	0
				11.7574	0.0309598
				11.7668	0.0309598
				11.7668	0
				11.7762	0
				11.7762	0.0309598
				11.7856	0.0309598
				11.7856	0
				11.795	0
				11.795	0.0309598
				11.8045	0.0309598
				11.8045	0
				11.8139	0
				11.8139	0.0309598
				11.8233	0.0309598
				11.8233	0
				11.8327	0
				11.8327	0.0309598
				11.8421	0.0309598
				11.8421	0
				11.8515	0
				11.8515	0.0309598
				11.8609	0.0309598
				11.8609	0
				11.8703	0
				11.8703	0.0309598
				11.8797	0.0309598
				11.8797	0
				11.8891	0
				11.8891	0.0309598
				11.8985	0.0309598
				11.8985	0
				11.9079	0
				11.9079	0.0309598
				11.9173	0.0309598
				11.9173	0
				11.9267	0
				11.9267	0.0309598
				11.9361	0.0309598
				11.9361	0
				11.9455	0
				11.9455	0.0309598
				11.955	0.0309598
				11.955	0
				11.9644	0
				11.9644	0.0309598
				11.9738	0.0309598
				11.9738	0
				11.9832	0
				11.9832	0.0309598
				11.9926	0.0309598
				11.9926	0
				12.002	0
				12.002	0.0309598
				12.0114	0.0309598
				12.0114	0
				12.0208	0
				12.0208	0.0309598
				12.0302	0.0309598
				12.0302	0
				12.0396	0
				12.0396	0.0309598
				12.049	0.0309598
				12.049	0
				12.0584	0
				12.0584	0.0309598
				12.0678	0.0309598
				12.0678	0
				12.0772	0
				12.0772	0.0309598
				12.0866	0.0309598
				12.0866	0
				12.096	0
				12.096	0.0309598
				12.1054	0.0309598
				12.1054	0
				12.1149	0
				12.1149	0.0309598
				12.1243	0.0309598
				12.1243	0
				12.1337	0
				12.1337	0.0309598
				12.1431	0.0309598
				12.1431	0
				12.1525	0
				12.1525	0.0309598
				12.1619	0.0309598
				12.1619	0
				12.1713	0
				12.1713	0.0309598
				12.1807	0.0309598
				12.1807	0
				12.1901	0
				12.1901	0.0309598
				12.1995	0.0309598
				12.1995	0
				12.2089	0
				12.2089	0.0309598
				12.2183	0.0309598
				12.2183	0
				12.2277	0
				12.2277	0.0309598
				12.2371	0.0309598
				12.2371	0
				12.2465	0
				12.2465	0.0309598
				12.2559	0.0309598
				12.2559	0
				12.2653	0
				12.2653	0.0309598
				12.2748	0.0309598
				12.2748	0
				12.2842	0
				12.2842	0.0309598
				12.2936	0.0309598
				12.2936	0
				12.303	0
				12.303	0.0309598
				12.3124	0.0309598
				12.3124	0
				12.3218	0
				12.3218	0.0309598
				12.3312	0.0309598
				12.3312	0
				12.3406	0
				12.3406	0.0309598
				12.35	0.0309598
				12.35	0
				12.3594	0
				12.3594	0.0309598
				12.3688	0.0309598
				12.3688	0
				12.3782	0
				12.3782	0.0309598
				12.3876	0.0309598
				12.3876	0
				12.397	0
				12.397	0.0309598
				12.4064	0.0309598
				12.4064	0
				12.4158	0
				12.4158	0.0309598
				12.4252	0.0309598
				12.4252	0
				12.4347	0
				12.4347	0.0309598
				12.4441	0.0309598
				12.4441	0
				12.4535	0
				12.4535	0.0309598
				12.4629	0.0309598
				12.4629	0
				12.4723	0
				12.4723	0.0309598
				12.4817	0.0309598
				12.4817	0
				12.4911	0
				12.4911	0.0309598
				12.5005	0.0309598
				12.5005	0
				12.5099	0
				12.5099	0.0309598
				12.5193	0.0309598
				12.5193	0
				12.5287	0
				12.5287	0.0309598
				12.5381	0.0309598
				12.5381	0
				12.5475	0
				12.5475	0.0309598
				12.5569	0.0309598
				12.5569	0
				12.5663	0
				12.5663	0.0309598
				12.5757	0.0309598
				12.5757	0
				12.5851	0
				12.5851	0.0309598
				12.5946	0.0309598
				12.5946	0
				12.604	0
				12.604	0.0309598
				12.6134	0.0309598
				12.6134	0
				12.6228	0
				12.6228	0.0309598
				12.6322	0.0309598
				12.6322	0
				12.6416	0
				12.6416	0.0309598
				12.651	0.0309598
				12.651	0
				12.6604	0
				12.6604	0.0309598
				12.6698	0.0309598
				12.6698	0
				12.6792	0
				12.6792	0.0309598
				12.6886	0.0309598
				12.6886	0
				12.698	0
				12.698	0.0309598
				12.7074	0.0309598
				12.7074	0
				12.7168	0
				12.7168	0.0309598
				12.7262	0.0309598
				12.7262	0
				12.7356	0
				12.7356	0.0309598
				12.745	0.0309598
				12.745	0
				12.7545	0
				12.7545	0.0309598
				12.7639	0.0309598
				12.7639	0
				12.7733	0
				12.7733	0.0309598
				12.7827	0.0309598
				12.7827	0
				12.7921	0
				12.7921	0.0309598
				12.8015	0.0309598
				12.8015	0
				12.8109	0
				12.8109	0.0309598
				12.8203	0.0309598
				12.8203	0
				12.8297	0
				12.8297	0.0309598
				12.8391	0.0309598
				12.8391	0
				12.8485	0
				12.8485	0.0309598
				12.8579	0.0309598
				12.8579	0
				12.8673	0
				12.8673	0.0309598
				12.8767	0.0309598
				12.8767	0
				12.8861	0
				12.8861	0.0309598
				12.8955	0.0309598
				12.8955	0
				12.905	0
				12.905	0.0309598
				12.9144	0.0309598
				12.9144	0
				12.9238	0
				12.9238	0.0309598
				12.9332	0.0309598
				12.9332	0
				12.9426	0
				12.9426	0.0309598
				12.952	0.0309598
				12.952	0
				12.9614	0
				12.9614	0.0309598
				12.9708	0.0309598
				12.9708	0
				12.9802	0
				12.9802	0.0309598
				12.9896	0.0309598
				12.9896	0
				12.999	0
				12.999	0.0309598
				13.0084	0.0309598
				13.0084	0
				13.0178	0
				13.0178	0.0309598
				13.0272	0.0309598
				13.0272	0
				13.0366	0
				13.0366	0.0309598
				13.046	0.0309598
				13.046	0
				13.0554	0
				13.0554	0.0309598
				13.0649	0.0309598
				13.0649	0
				13.0743	0
				13.0743	0.0309598
				13.0837	0.0309598
				13.0837	0
				13.0931	0
				13.0931	0.0309598
				13.1025	0.0309598
				13.1025	0
				13.1119	0
				13.1119	0.0309598
				13.1213	0.0309598
				13.1213	0
				13.1307	0
				13.1307	0.0309598
				13.1401	0.0309598
				13.1401	0
				13.1495	0
				13.1495	0.0309598
				13.1589	0.0309598
				13.1589	0
				13.1683	0
				13.1683	0.0309598
				13.1777	0.0309598
				13.1777	0
				13.1871	0
				13.1871	0.0309598
				13.1965	0.0309598
				13.1965	0
				13.2059	0
				13.2059	0.0309598
				13.2153	0.0309598
				13.2153	0
[truncated: 816 more rows]

## Sheet: Distribution fitting1_HID
0	0			0	0
0	0.0382003			0	0.0382003
7.6	0.0382003			0.0376238	0.0382003
7.6	0			0.0376238	0
7.6	0.0212224			0.0752475	0
15.2	0.0212224			0.0752475	0.0382003
15.2	0			0.112871	0.0382003
15.2	0.00424448			0.112871	0
22.8	0.00424448			0.150495	0
22.8	0			0.150495	0.0382003
22.8	0.00848896			0.188119	0.0382003
30.4	0.00848896			0.188119	0
30.4	0			0.225743	0
30.4	0.0254669			0.225743	0.0382003
38	0.0254669			0.263366	0.0382003
38	0			0.263366	0
38	0.0169779			0.30099	0
45.6	0.0169779			0.30099	0.0382003
45.6	0			0.338614	0.0382003
45.6	0			0.338614	0
53.2	0			0.376238	0
53.2	0			0.376238	0.0382003
53.2	0.00424448			0.413861	0.0382003
60.8	0.00424448			0.413861	0
60.8	0			0.451485	0
60.8	0.00848896			0.451485	0.0382003
68.4	0.00848896			0.489109	0.0382003
68.4	0			0.489109	0
68.4	0.00424448			0.526733	0
76	0.00424448			0.526733	0.0382003
76	0			0.564356	0.0382003
				0.564356	0
				0.60198	0
				0.60198	0.0382003
				0.639604	0.0382003
				0.639604	0
				0.677228	0
				0.677228	0.0382003
				0.714851	0.0382003
				0.714851	0
				0.752475	0
				0.752475	0.0382003
				0.790099	0.0382003
				0.790099	0
				0.827723	0
				0.827723	0.0382003
				0.865347	0.0382003
				0.865347	0
				0.90297	0
				0.90297	0.0382003
				0.940594	0.0382003
				0.940594	0
				0.978218	0
				0.978218	0.0382003
				1.01584	0.0382003
				1.01584	0
				1.05347	0
				1.05347	0.0382003
				1.09109	0.0382003
				1.09109	0
				1.12871	0
				1.12871	0.0382003
				1.16634	0.0382003
				1.16634	0
				1.20396	0
				1.20396	0.0382003
				1.24158	0.0382003
				1.24158	0
				1.27921	0
				1.27921	0.0382003
				1.31683	0.0382003
				1.31683	0
				1.35446	0
				1.35446	0.0382003
				1.39208	0.0382003
				1.39208	0
				1.4297	0
				1.4297	0.0382003
				1.46733	0.0382003
				1.46733	0
				1.50495	0
				1.50495	0.0382003
				1.54257	0.0382003
				1.54257	0
				1.5802	0
				1.5802	0.0382003
				1.61782	0.0382003
				1.61782	0
				1.65545	0
				1.65545	0.0382003
				1.69307	0.0382003
				1.69307	0
				1.73069	0
				1.73069	0.0382003
				1.76832	0.0382003
				1.76832	0
				1.80594	0
				1.80594	0.0382003
				1.84356	0.0382003
				1.84356	0
				1.88119	0
				1.88119	0.0382003
				1.91881	0.0382003
				1.91881	0
				1.95644	0
				1.95644	0.0382003
				1.99406	0.0382003
				1.99406	0
				2.03168	0
				2.03168	0.0382003
				2.06931	0.0382003
				2.06931	0
				2.10693	0
				2.10693	0.0382003
				2.14455	0.0382003
				2.14455	0
				2.18218	0
				2.18218	0.0382003
				2.2198	0.0382003
				2.2198	0
				2.25743	0
				2.25743	0.0382003
				2.29505	0.0382003
				2.29505	0
				2.33267	0
				2.33267	0.0382003
				2.3703	0.0382003
				2.3703	0
				2.40792	0
				2.40792	0.0382003
				2.44554	0.0382003
				2.44554	0
				2.48317	0
				2.48317	0.0382003
				2.52079	0.0382003
				2.52079	0
				2.55842	0
				2.55842	0.0382003
				2.59604	0.0382003
				2.59604	0
				2.63366	0
				2.63366	0.0382003
				2.67129	0.0382003
				2.67129	0
				2.70891	0
				2.70891	0.0382003
				2.74653	0.0382003
				2.74653	0
				2.78416	0
				2.78416	0.0382003
				2.82178	0.0382003
				2.82178	0
				2.85941	0
				2.85941	0.0382003
				2.89703	0.0382003
				2.89703	0
				2.93465	0
				2.93465	0.0382003
				2.97228	0.0382003
				2.97228	0
				3.0099	0
				3.0099	0.0382003
				3.04752	0.0382003
				3.04752	0
				3.08515	0
				3.08515	0.0382003
				3.12277	0.0382003
				3.12277	0
				3.1604	0
				3.1604	0.0382003
				3.19802	0.0382003
				3.19802	0
				3.23564	0
				3.23564	0.0382003
				3.27327	0.0382003
				3.27327	0
				3.31089	0
				3.31089	0.0382003
				3.34851	0.0382003
				3.34851	0
				3.38614	0
				3.38614	0.0382003
				3.42376	0.0382003
				3.42376	0
				3.46139	0
				3.46139	0.0382003
				3.49901	0.0382003
				3.49901	0
				3.53663	0
				3.53663	0.0382003
				3.57426	0.0382003
				3.57426	0
				3.61188	0
				3.61188	0.0382003
				3.6495	0.0382003
				3.6495	0
				3.68713	0
				3.68713	0.0382003
				3.72475	0.0382003
				3.72475	0
				3.76238	0
				3.76238	0.0382003
				3.8	0.0382003
				3.8	0
				3.83762	0
				3.83762	0.0382003
				3.87525	0.0382003
				3.87525	0
				3.91287	0
				3.91287	0.0382003
				3.9505	0.0382003
				3.9505	0
				3.98812	0
				3.98812	0.0382003
				4.02574	0.0382003
				4.02574	0
				4.06337	0
				4.06337	0.0382003
				4.10099	0.0382003
				4.10099	0
				4.13861	0
				4.13861	0.0382003
				4.17624	0.0382003
				4.17624	0
				4.21386	0
				4.21386	0.0382003
				4.25149	0.0382003
				4.25149	0
				4.28911	0
				4.28911	0.0382003
				4.32673	0.0382003
				4.32673	0
				4.36436	0
				4.36436	0.0382003
				4.40198	0.0382003
				4.40198	0
				4.4396	0
				4.4396	0.0382003
				4.47723	0.0382003
				4.47723	0
				4.51485	0
				4.51485	0.0382003
				4.55248	0.0382003
				4.55248	0
				4.5901	0
				4.5901	0.0382003
				4.62772	0.0382003
				4.62772	0
				4.66535	0
				4.66535	0.0382003
				4.70297	0.0382003
				4.70297	0
				4.74059	0
				4.74059	0.0382003
				4.77822	0.0382003
				4.77822	0
				4.81584	0
				4.81584	0.0382003
				4.85347	0.0382003
				4.85347	0
				4.89109	0
				4.89109	0.0382003
				4.92871	0.0382003
				4.92871	0
				4.96634	0
				4.96634	0.0382003
				5.00396	0.0382003
				5.00396	0
				5.04158	0
				5.04158	0.0382003
				5.07921	0.0382003
				5.07921	0
				5.11683	0
				5.11683	0.0382003
				5.15446	0.0382003
				5.15446	0
				5.19208	0
				5.19208	0.0382003
				5.2297	0.0382003
				5.2297	0
				5.26733	0
				5.26733	0.0382003
				5.30495	0.0382003
				5.30495	0
				5.34257	0
				5.34257	0.0382003
				5.3802	0.0382003
				5.3802	0
				5.41782	0
				5.41782	0.0382003
				5.45545	0.0382003
				5.45545	0
				5.49307	0
				5.49307	0.0382003
				5.53069	0.0382003
				5.53069	0
				5.56832	0
				5.56832	0.0382003
				5.60594	0.0382003
				5.60594	0
				5.64356	0
				5.64356	0.0382003
				5.68119	0.0382003
				5.68119	0
				5.71881	0
				5.71881	0.0382003
				5.75644	0.0382003
				5.75644	0
				5.79406	0
				5.79406	0.0382003
				5.83168	0.0382003
				5.83168	0
				5.86931	0
				5.86931	0.0382003
				5.90693	0.0382003
				5.90693	0
				5.94455	0
				5.94455	0.0382003
				5.98218	0.0382003
				5.98218	0
				6.0198	0
				6.0198	0.0382003
				6.05743	0.0382003
				6.05743	0
				6.09505	0
				6.09505	0.0382003
				6.13267	0.0382003
				6.13267	0
				6.1703	0
				6.1703	0.0382003
				6.20792	0.0382003
				6.20792	0
				6.24554	0
				6.24554	0.0382003
				6.28317	0.0382003
				6.28317	0
				6.32079	0
				6.32079	0.0382003
				6.35842	0.0382003
				6.35842	0
				6.39604	0
				6.39604	0.0382003
				6.43366	0.0382003
				6.43366	0
				6.47129	0
				6.47129	0.0382003
				6.50891	0.0382003
				6.50891	0
				6.54653	0
				6.54653	0.0382003
				6.58416	0.0382003
				6.58416	0
				6.62178	0
				6.62178	0.0382003
				6.65941	0.0382003
				6.65941	0
				6.69703	0
				6.69703	0.0382003
				6.73465	0.0382003
				6.73465	0
				6.77228	0
				6.77228	0.0382003
				6.8099	0.0382003
				6.8099	0
				6.84752	0
				6.84752	0.0382003
				6.88515	0.0382003
				6.88515	0
				6.92277	0
				6.92277	0.0382003
				6.9604	0.0382003
				6.9604	0
				6.99802	0
				6.99802	0.0382003
				7.03564	0.0382003
				7.03564	0
				7.07327	0
				7.07327	0.0382003
				7.11089	0.0382003
				7.11089	0
				7.14851	0
				7.14851	0.0382003
				7.18614	0.0382003
				7.18614	0
				7.22376	0
				7.22376	0.0382003
				7.26139	0.0382003
				7.26139	0
				7.29901	0
				7.29901	0.0382003
				7.33663	0.0382003
				7.33663	0
				7.37426	0
				7.37426	0.0382003
				7.41188	0.0382003
				7.41188	0
				7.4495	0
				7.4495	0.0382003
				7.48713	0.0382003
				7.48713	0
				7.52475	0
				7.52475	0.0382003
				7.56238	0.0382003
				7.56238	0
				7.6	0
				7.6	0.0212224
				7.63762	0.0212224
				7.63762	0
				7.67525	0
				7.67525	0.0212224
				7.71287	0.0212224
				7.71287	0
				7.7505	0
				7.7505	0.0212224
				7.78812	0.0212224
				7.78812	0
				7.82574	0
				7.82574	0.0212224
				7.86337	0.0212224
				7.86337	0
				7.90099	0
				7.90099	0.0212224
				7.93861	0.0212224
				7.93861	0
				7.97624	0
				7.97624	0.0212224
				8.01386	0.0212224
				8.01386	0
				8.05149	0
				8.05149	0.0212224
				8.08911	0.0212224
				8.08911	0
				8.12673	0
				8.12673	0.0212224
				8.16436	0.0212224
				8.16436	0
				8.20198	0
				8.20198	0.0212224
				8.2396	0.0212224
				8.2396	0
				8.27723	0
				8.27723	0.0212224
				8.31485	0.0212224
				8.31485	0
				8.35248	0
				8.35248	0.0212224
				8.3901	0.0212224
				8.3901	0
				8.42772	0
				8.42772	0.0212224
				8.46535	0.0212224
				8.46535	0
				8.50297	0
				8.50297	0.0212224
				8.54059	0.0212224
				8.54059	0
				8.57822	0
				8.57822	0.0212224
				8.61584	0.0212224
				8.61584	0
				8.65347	0
				8.65347	0.0212224
				8.69109	0.0212224
				8.69109	0
				8.72871	0
				8.72871	0.0212224
				8.76634	0.0212224
				8.76634	0
				8.80396	0
				8.80396	0.0212224
				8.84158	0.0212224
				8.84158	0
				8.87921	0
				8.87921	0.0212224
				8.91683	0.0212224
				8.91683	0
				8.95446	0
				8.95446	0.0212224
				8.99208	0.0212224
				8.99208	0
				9.0297	0
				9.0297	0.0212224
				9.06733	0.0212224
				9.06733	0
				9.10495	0
				9.10495	0.0212224
				9.14257	0.0212224
				9.14257	0
				9.1802	0
				9.1802	0.0212224
				9.21782	0.0212224
				9.21782	0
				9.25545	0
				9.25545	0.0212224
				9.29307	0.0212224
				9.29307	0
				9.33069	0
				9.33069	0.0212224
				9.36832	0.0212224
				9.36832	0
				9.40594	0
				9.40594	0.0212224
				9.44356	0.0212224
				9.44356	0
				9.48119	0
				9.48119	0.0212224
				9.51881	0.0212224
				9.51881	0
				9.55644	0
				9.55644	0.0212224
				9.59406	0.0212224
				9.59406	0
				9.63168	0
				9.63168	0.0212224
				9.66931	0.0212224
				9.66931	0
				9.70693	0
				9.70693	0.0212224
				9.74455	0.0212224
				9.74455	0
				9.78218	0
				9.78218	0.0212224
				9.8198	0.0212224
				9.8198	0
				9.85743	0
				9.85743	0.0212224
				9.89505	0.0212224
				9.89505	0
				9.93267	0
				9.93267	0.0212224
				9.9703	0.0212224
				9.9703	0
				10.0079	0
				10.0079	0.0212224
				10.0455	0.0212224
				10.0455	0
				10.0832	0
				10.0832	0.0212224
				10.1208	0.0212224
				10.1208	0
				10.1584	0
				10.1584	0.0212224
				10.196	0.0212224
				10.196	0
				10.2337	0
				10.2337	0.0212224
				10.2713	0.0212224
				10.2713	0
				10.3089	0
				10.3089	0.0212224
				10.3465	0.0212224
				10.3465	0
				10.3842	0
				10.3842	0.0212224
				10.4218	0.0212224
				10.4218	0
				10.4594	0
				10.4594	0.0212224
				10.497	0.0212224
				10.497	0
				10.5347	0
				10.5347	0.0212224
				10.5723	0.0212224
				10.5723	0
				10.6099	0
				10.6099	0.0212224
				10.6475	0.0212224
				10.6475	0
				10.6851	0
				10.6851	0.0212224
				10.7228	0.0212224
				10.7228	0
				10.7604	0
				10.7604	0.0212224
				10.798	0.0212224
				10.798	0
				10.8356	0
				10.8356	0.0212224
				10.8733	0.0212224
				10.8733	0
				10.9109	0
				10.9109	0.0212224
				10.9485	0.0212224
				10.9485	0
				10.9861	0
				10.9861	0.0212224
				11.0238	0.0212224
				11.0238	0
				11.0614	0
				11.0614	0.0212224
				11.099	0.0212224
				11.099	0
				11.1366	0
				11.1366	0.0212224
				11.1743	0.0212224
				11.1743	0
				11.2119	0
				11.2119	0.0212224
				11.2495	0.0212224
				11.2495	0
				11.2871	0
				11.2871	0.0212224
				11.3248	0.0212224
				11.3248	0
				11.3624	0
				11.3624	0.0212224
				11.4	0.0212224
				11.4	0
				11.4376	0
				11.4376	0.0212224
				11.4752	0.0212224
				11.4752	0
				11.5129	0
				11.5129	0.0212224
				11.5505	0.0212224
				11.5505	0
				11.5881	0
				11.5881	0.0212224
				11.6257	0.0212224
				11.6257	0
				11.6634	0
				11.6634	0.0212224
				11.701	0.0212224
				11.701	0
				11.7386	0
				11.7386	0.0212224
				11.7762	0.0212224
				11.7762	0
				11.8139	0
				11.8139	0.0212224
				11.8515	0.0212224
				11.8515	0
				11.8891	0
				11.8891	0.0212224
				11.9267	0.0212224
				11.9267	0
				11.9644	0
				11.9644	0.0212224
				12.002	0.0212224
				12.002	0
				12.0396	0
				12.0396	0.0212224
				12.0772	0.0212224
				12.0772	0
				12.1149	0
				12.1149	0.0212224
				12.1525	0.0212224
				12.1525	0
				12.1901	0
				12.1901	0.0212224
				12.2277	0.0212224
				12.2277	0
				12.2653	0
				12.2653	0.0212224
				12.303	0.0212224
				12.303	0
				12.3406	0
				12.3406	0.0212224
				12.3782	0.0212224
				12.3782	0
				12.4158	0
				12.4158	0.0212224
				12.4535	0.0212224
				12.4535	0
				12.4911	0
				12.4911	0.0212224
				12.5287	0.0212224
				12.5287	0
				12.5663	0
				12.5663	0.0212224
				12.604	0.0212224
				12.604	0
				12.6416	0
				12.6416	0.0212224
				12.6792	0.0212224
				12.6792	0
				12.7168	0
				12.7168	0.0212224
				12.7545	0.0212224
				12.7545	0
				12.7921	0
				12.7921	0.0212224
				12.8297	0.0212224
				12.8297	0
				12.8673	0
				12.8673	0.0212224
				12.905	0.0212224
				12.905	0
				12.9426	0
				12.9426	0.0212224
				12.9802	0.0212224
				12.9802	0
				13.0178	0
				13.0178	0.0212224
				13.0554	0.0212224
				13.0554	0
				13.0931	0
				13.0931	0.0212224
				13.1307	0.0212224
				13.1307	0
				13.1683	0
				13.1683	0.0212224
				13.2059	0.0212224
				13.2059	0
				13.2436	0
				13.2436	0.0212224
				13.2812	0.0212224
				13.2812	0
				13.3188	0
				13.3188	0.0212224
				13.3564	0.0212224
				13.3564	0
				13.3941	0
				13.3941	0.0212224
				13.4317	0.0212224
				13.4317	0
				13.4693	0
				13.4693	0.0212224
				13.5069	0.0212224
				13.5069	0
				13.5446	0
				13.5446	0.0212224
				13.5822	0.0212224
				13.5822	0
				13.6198	0
				13.6198	0.0212224
				13.6574	0.0212224
				13.6574	0
				13.695	0
				13.695	0.0212224
				13.7327	0.0212224
				13.7327	0
				13.7703	0
				13.7703	0.0212224
				13.8079	0.0212224
				13.8079	0
				13.8455	0
				13.8455	0.0212224
				13.8832	0.0212224
				13.8832	0
				13.9208	0
				13.9208	0.0212224
				13.9584	0.0212224
				13.9584	0
				13.996	0
				13.996	0.0212224
				14.0337	0.0212224
				14.0337	0
				14.0713	0
				14.0713	0.0212224
				14.1089	0.0212224
				14.1089	0
				14.1465	0
				14.1465	0.0212224
				14.1842	0.0212224
				14.1842	0
				14.2218	0
				14.2218	0.0212224
				14.2594	0.0212224
				14.2594	0
				14.297	0
				14.297	0.0212224
				14.3347	0.0212224
				14.3347	0
				14.3723	0
				14.3723	0.0212224
				14.4099	0.0212224
				14.4099	0
				14.4475	0
				14.4475	0.0212224
				14.4851	0.0212224
				14.4851	0
				14.5228	0
				14.5228	0.0212224
				14.5604	0.0212224
				14.5604	0
				14.598	0
				14.598	0.0212224
				14.6356	0.0212224
				14.6356	0
				14.6733	0
				14.6733	0.0212224
				14.7109	0.0212224
				14.7109	0
				14.7485	0
				14.7485	0.0212224
				14.7861	0.0212224
				14.7861	0
				14.8238	0
				14.8238	0.0212224
				14.8614	0.0212224
				14.8614	0
				14.899	0
				14.899	0.0212224
				14.9366	0.0212224
				14.9366	0
				14.9743	0
				14.9743	0.0212224
				15.0119	0.0212224
				15.0119	0
				15.0495	0
				15.0495	0.0212224
				15.0871	0.0212224
				15.0871	0
				15.1248	0
				15.1248	0.0212224
				15.1624	0.0212224
				15.1624	0
				15.2	0
				15.2	0.00424448
				15.2376	0.00424448
				15.2376	0
				15.2752	0
				15.2752	0.00424448
				15.3129	0.00424448
				15.3129	0
				15.3505	0
				15.3505	0.00424448
				15.3881	0.00424448
				15.3881	0
				15.4257	0
				15.4257	0.00424448
				15.4634	0.00424448
				15.4634	0
				15.501	0
				15.501	0.00424448
				15.5386	0.00424448
				15.5386	0
				15.5762	0
				15.5762	0.00424448
				15.6139	0.00424448
				15.6139	0
				15.6515	0
				15.6515	0.00424448
				15.6891	0.00424448
				15.6891	0
				15.7267	0
				15.7267	0.00424448
				15.7644	0.00424448
				15.7644	0
				15.802	0
				15.802	0.00424448
				15.8396	0.00424448
				15.8396	0
				15.8772	0
				15.8772	0.00424448
				15.9149	0.00424448
				15.9149	0
				15.9525	0
				15.9525	0.00424448
				15.9901	0.00424448
				15.9901	0
				16.0277	0
				16.0277	0.00424448
				16.0653	0.00424448
				16.0653	0
				16.103	0
				16.103	0.00424448
				16.1406	0.00424448
				16.1406	0
				16.1782	0
				16.1782	0.00424448
				16.2158	0.00424448
				16.2158	0
				16.2535	0
				16.2535	0.00424448
				16.2911	0.00424448
				16.2911	0
				16.3287	0
				16.3287	0.00424448
				16.3663	0.00424448
				16.3663	0
				16.404	0
				16.404	0.00424448
				16.4416	0.00424448
				16.4416	0
				16.4792	0
				16.4792	0.00424448
				16.5168	0.00424448
				16.5168	0
				16.5545	0
				16.5545	0.00424448
				16.5921	0.00424448
				16.5921	0
				16.6297	0
				16.6297	0.00424448
				16.6673	0.00424448
				16.6673	0
				16.705	0
				16.705	0.00424448
				16.7426	0.00424448
				16.7426	0
				16.7802	0
				16.7802	0.00424448
				16.8178	0.00424448
				16.8178	0
				16.8554	0
				16.8554	0.00424448
				16.8931	0.00424448
				16.8931	0
				16.9307	0
				16.9307	0.00424448
				16.9683	0.00424448
				16.9683	0
				17.0059	0
				17.0059	0.00424448
				17.0436	0.00424448
				17.0436	0
				17.0812	0
				17.0812	0.00424448
				17.1188	0.00424448
				17.1188	0
				17.1564	0
				17.1564	0.00424448
				17.1941	0.00424448
				17.1941	0
				17.2317	0
				17.2317	0.00424448
				17.2693	0.00424448
				17.2693	0
				17.3069	0
				17.3069	0.00424448
				17.3446	0.00424448
				17.3446	0
				17.3822	0
				17.3822	0.00424448
				17.4198	0.00424448
				17.4198	0
				17.4574	0
				17.4574	0.00424448
				17.495	0.00424448
				17.495	0
				17.5327	0
				17.5327	0.00424448
				17.5703	0.00424448
				17.5703	0
				17.6079	0
				17.6079	0.00424448
				17.6455	0.00424448
				17.6455	0
				17.6832	0
				17.6832	0.00424448
				17.7208	0.00424448
				17.7208	0
				17.7584	0
				17.7584	0.00424448
				17.796	0.00424448
				17.796	0
				17.8337	0
				17.8337	0.00424448
				17.8713	0.00424448
				17.8713	0
				17.9089	0
				17.9089	0.00424448
				17.9465	0.00424448
				17.9465	0
				17.9842	0
				17.9842	0.00424448
				18.0218	0.00424448
				18.0218	0
				18.0594	0
				18.0594	0.00424448
				18.097	0.00424448
				18.097	0
				18.1347	0
				18.1347	0.00424448
				18.1723	0.00424448
				18.1723	0
				18.2099	0
				18.2099	0.00424448
				18.2475	0.00424448
				18.2475	0
				18.2851	0
				18.2851	0.00424448
				18.3228	0.00424448
				18.3228	0
				18.3604	0
				18.3604	0.00424448
				18.398	0.00424448
				18.398	0
				18.4356	0
				18.4356	0.00424448
				18.4733	0.00424448
				18.4733	0
				18.5109	0
				18.5109	0.00424448
				18.5485	0.00424448
				18.5485	0
				18.5861	0
				18.5861	0.00424448
				18.6238	0.00424448
				18.6238	0
				18.6614	0
				18.6614	0.00424448
				18.699	0.00424448
				18.699	0
				18.7366	0
				18.7366	0.00424448
				18.7743	0.00424448
				18.7743	0
				18.8119	0
				18.8119	0.00424448
				18.8495	0.00424448
				18.8495	0
				18.8871	0
				18.8871	0.00424448
				18.9248	0.00424448
				18.9248	0
				18.9624	0
				18.9624	0.00424448
				19	0.00424448
				19	0
				19.0376	0
				19.0376	0.00424448
				19.0752	0.00424448
				19.0752	0
				19.1129	0
				19.1129	0.00424448
				19.1505	0.00424448
				19.1505	0
				19.1881	0
				19.1881	0.00424448
				19.2257	0.00424448
				19.2257	0
				19.2634	0
				19.2634	0.00424448
				19.301	0.00424448
				19.301	0
				19.3386	0
				19.3386	0.00424448
				19.3762	0.00424448
				19.3762	0
				19.4139	0
				19.4139	0.00424448
				19.4515	0.00424448
				19.4515	0
				19.4891	0
				19.4891	0.00424448
				19.5267	0.00424448
				19.5267	0
				19.5644	0
				19.5644	0.00424448
				19.602	0.00424448
				19.602	0
				19.6396	0
				19.6396	0.00424448
				19.6772	0.00424448
				19.6772	0
				19.7149	0
				19.7149	0.00424448
				19.7525	0.00424448
				19.7525	0
				19.7901	0
				19.7901	0.00424448
				19.8277	0.00424448
				19.8277	0
				19.8653	0
				19.8653	0.00424448
				19.903	0.00424448
				19.903	0
				19.9406	0
				19.9406	0.00424448
				19.9782	0.00424448
				19.9782	0
				20.0158	0
				20.0158	0.00424448
				20.0535	0.00424448
				20.0535	0
				20.0911	0
				20.0911	0.00424448
				20.1287	0.00424448
				20.1287	0
				20.1663	0
				20.1663	0.00424448
				20.204	0.00424448
				20.204	0
				20.2416	0
				20.2416	0.00424448
				20.2792	0.00424448
				20.2792	0
				20.3168	0
				20.3168	0.00424448
				20.3545	0.00424448
				20.3545	0
				20.3921	0
				20.3921	0.00424448
				20.4297	0.00424448
				20.4297	0
				20.4673	0
				20.4673	0.00424448
				20.505	0.00424448
				20.505	0
				20.5426	0
				20.5426	0.00424448
				20.5802	0.00424448
				20.5802	0
				20.6178	0
				20.6178	0.00424448
				20.6554	0.00424448
				20.6554	0
				20.6931	0
				20.6931	0.00424448
				20.7307	0.00424448
				20.7307	0
				20.7683	0
				20.7683	0.00424448
				20.8059	0.00424448
				20.8059	0
				20.8436	0
				20.8436	0.00424448
				20.8812	0.00424448
				20.8812	0
				20.9188	0
				20.9188	0.00424448
				20.9564	0.00424448
				20.9564	0
				20.9941	0
				20.9941	0.00424448
				21.0317	0.00424448
				21.0317	0
				21.0693	0
				21.0693	0.00424448
				21.1069	0.00424448
				21.1069	0
				21.1446	0
				21.1446	0.00424448
				21.1822	0.00424448
				21.1822	0
				21.2198	0
				21.2198	0.00424448
				21.2574	0.00424448
				21.2574	0
				21.295	0
				21.295	0.00424448
				21.3327	0.00424448
				21.3327	0
				21.3703	0
				21.3703	0.00424448
				21.4079	0.00424448
				21.4079	0
				21.4455	0
				21.4455	0.00424448
				21.4832	0.00424448
				21.4832	0
				21.5208	0
				21.5208	0.00424448
				21.5584	0.00424448
				21.5584	0
				21.596	0
				21.596	0.00424448
				21.6337	0.00424448
				21.6337	0
				21.6713	0
				21.6713	0.00424448
				21.7089	0.00424448
				21.7089	0
				21.7465	0
				21.7465	0.00424448
				21.7842	0.00424448
				21.7842	0
				21.8218	0
				21.8218	0.00424448
				21.8594	0.00424448
				21.8594	0
				21.897	0
				21.897	0.00424448
				21.9347	0.00424448
				21.9347	0
				21.9723	0
				21.9723	0.00424448
				22.0099	0.00424448
				22.0099	0
				22.0475	0
				22.0475	0.00424448
				22.0851	0.00424448
				22.0851	0
				22.1228	0
				22.1228	0.00424448
				22.1604	0.00424448
				22.1604	0
				22.198	0
				22.198	0.00424448
				22.2356	0.00424448
				22.2356	0
				22.2733	0
				22.2733	0.00424448
				22.3109	0.00424448
				22.3109	0
				22.3485	0
				22.3485	0.00424448
				22.3861	0.00424448
				22.3861	0
				22.4238	0
				22.4238	0.00424448
				22.4614	0.00424448
				22.4614	0
				22.499	0
				22.499	0.00424448
				22.5366	0.00424448
				22.5366	0
				22.5743	0
				22.5743	0.00424448
				22.6119	0.00424448
				22.6119	0
				22.6495	0
				22.6495	0.00424448
				22.6871	0.00424448
				22.6871	0
				22.7248	0
				22.7248	0.00424448
				22.7624	0.00424448
				22.7624	0
				22.8	0
				22.8	0.00848896
				22.838	0.00848896
				22.838	0
				22.876	0
				22.876	0.00848896
				22.914	0.00848896
				22.914	0
				22.952	0
				22.952	0.00848896
				22.99	0.00848896
				22.99	0
				23.028	0
				23.028	0.00848896
				23.066	0.00848896
				23.066	0
				23.104	0
				23.104	0.00848896
				23.142	0.00848896
				23.142	0
				23.18	0
				23.18	0.00848896
				23.218	0.00848896
				23.218	0
				23.256	0
				23.256	0.00848896
				23.294	0.00848896
				23.294	0
				23.332	0
				23.332	0.00848896
				23.37	0.00848896
				23.37	0
				23.408	0
				23.408	0.00848896
				23.446	0.00848896
				23.446	0
				23.484	0
				23.484	0.00848896
				23.522	0.00848896
				23.522	0
				23.56	0
				23.56	0.00848896
				23.598	0.00848896
				23.598	0
				23.636	0
				23.636	0.00848896
				23.674	0.00848896
				23.674	0
				23.712	0
				23.712	0.00848896
				23.75	0.00848896
				23.75	0
				23.788	0
				23.788	0.00848896
				23.826	0.00848896
				23.826	0
				23.864	0
				23.864	0.00848896
				23.902	0.00848896
				23.902	0
				23.94	0
				23.94	0.00848896
				23.978	0.00848896
				23.978	0
				24.016	0
				24.016	0.00848896
				24.054	0.00848896
				24.054	0
				24.092	0
				24.092	0.00848896
				24.13	0.00848896
				24.13	0
				24.168	0
				24.168	0.00848896
				24.206	0.00848896
				24.206	0
				24.244	0
				24.244	0.00848896
				24.282	0.00848896
				24.282	0
				24.32	0
				24.32	0.00848896
				24.358	0.00848896
				24.358	0
				24.396	0
				24.396	0.00848896
				24.434	0.00848896
				24.434	0
				24.472	0
				24.472	0.00848896
				24.51	0.00848896
				24.51	0
				24.548	0
				24.548	0.00848896
				24.586	0.00848896
				24.586	0
				24.624	0
				24.624	0.00848896
				24.662	0.00848896
				24.662	0
				24.7	0
				24.7	0.00848896
				24.738	0.00848896
				24.738	0
				24.776	0
				24.776	0.00848896
				24.814	0.00848896
				24.814	0
				24.852	0
				24.852	0.00848896
				24.89	0.00848896
				24.89	0
				24.928	0
				24.928	0.00848896
				24.966	0.00848896
				24.966	0
				25.004	0
				25.004	0.00848896
				25.042	0.00848896
				25.042	0
				25.08	0
				25.08	0.00848896
				25.118	0.00848896
				25.118	0
				25.156	0
				25.156	0.00848896
				25.194	0.00848896
				25.194	0
				25.232	0
				25.232	0.00848896
				25.27	0.00848896
				25.27	0
				25.308	0
				25.308	0.00848896
				25.346	0.00848896
				25.346	0
				25.384	0
				25.384	0.00848896
				25.422	0.00848896
				25.422	0
				25.46	0
				25.46	0.00848896
				25.498	0.00848896
				25.498	0
				25.536	0
				25.536	0.00848896
				25.574	0.00848896
				25.574	0
				25.612	0
				25.612	0.00848896
				25.65	0.00848896
				25.65	0
				25.688	0
				25.688	0.00848896
				25.726	0.00848896
				25.726	0
				25.764	0
				25.764	0.00848896
				25.802	0.00848896
				25.802	0
				25.84	0
				25.84	0.00848896
				25.878	0.00848896
				25.878	0
				25.916	0
				25.916	0.00848896
				25.954	0.00848896
				25.954	0
				25.992	0
				25.992	0.00848896
				26.03	0.00848896
				26.03	0
				26.068	0
				26.068	0.00848896
				26.106	0.00848896
				26.106	0
				26.144	0
				26.144	0.00848896
				26.182	0.00848896
				26.182	0
				26.22	0
				26.22	0.00848896
				26.258	0.00848896
				26.258	0
				26.296	0
				26.296	0.00848896
				26.334	0.00848896
				26.334	0
				26.372	0
				26.372	0.00848896
				26.41	0.00848896
				26.41	0
				26.448	0
				26.448	0.00848896
				26.486	0.00848896
				26.486	0
				26.524	0
				26.524	0.00848896
				26.562	0.00848896
				26.562	0
				26.6	0
				26.6	0.00848896
				26.638	0.00848896
				26.638	0
				26.676	0
				26.676	0.00848896
				26.714	0.00848896
				26.714	0
				26.752	0
				26.752	0.00848896
				26.79	0.00848896
				26.79	0
				26.828	0
				26.828	0.00848896
				26.866	0.00848896
				26.866	0
				26.904	0
				26.904	0.00848896
				26.942	0.00848896
				26.942	0
				26.98	0
				26.98	0.00848896
				27.018	0.00848896
				27.018	0
				27.056	0
				27.056	0.00848896
				27.094	0.00848896
				27.094	0
				27.132	0
				27.132	0.00848896
				27.17	0.00848896
				27.17	0
				27.208	0
				27.208	0.00848896
				27.246	0.00848896
				27.246	0
				27.284	0
				27.284	0.00848896
				27.322	0.00848896
				27.322	0
				27.36	0
				27.36	0.00848896
				27.398	0.00848896
				27.398	0
				27.436	0
				27.436	0.00848896
				27.474	0.00848896
				27.474	0
				27.512	0
				27.512	0.00848896
				27.55	0.00848896
				27.55	0
				27.588	0
				27.588	0.00848896
				27.626	0.00848896
				27.626	0
				27.664	0
				27.664	0.00848896
				27.702	0.00848896
				27.702	0
				27.74	0
				27.74	0.00848896
				27.778	0.00848896
				27.778	0
				27.816	0
				27.816	0.00848896
				27.854	0.00848896
				27.854	0
				27.892	0
				27.892	0.00848896
				27.93	0.00848896
				27.93	0
				27.968	0
				27.968	0.00848896
				28.006	0.00848896
				28.006	0
				28.044	0
				28.044	0.00848896
				28.082	0.00848896
				28.082	0
				28.12	0
				28.12	0.00848896
				28.158	0.00848896
				28.158	0
				28.196	0
				28.196	0.00848896
				28.234	0.00848896
				28.234	0
				28.272	0
				28.272	0.00848896
				28.31	0.00848896
				28.31	0
				28.348	0
				28.348	0.00848896
				28.386	0.00848896
				28.386	0
				28.424	0
				28.424	0.00848896
				28.462	0.00848896
				28.462	0
				28.5	0
				28.5	0.00848896
				28.538	0.00848896
				28.538	0
				28.576	0
				28.576	0.00848896
				28.614	0.00848896
				28.614	0
				28.652	0
				28.652	0.00848896
				28.69	0.00848896
				28.69	0
				28.728	0
				28.728	0.00848896
				28.766	0.00848896
				28.766	0
				28.804	0
				28.804	0.00848896
				28.842	0.00848896
				28.842	0
				28.88	0
				28.88	0.00848896
				28.918	0.00848896
				28.918	0
				28.956	0
				28.956	0.00848896
				28.994	0.00848896
				28.994	0
				29.032	0
				29.032	0.00848896
				29.07	0.00848896
				29.07	0
				29.108	0
				29.108	0.00848896
				29.146	0.00848896
				29.146	0
				29.184	0
				29.184	0.00848896
				29.222	0.00848896
				29.222	0
				29.26	0
				29.26	0.00848896
				29.298	0.00848896
				29.298	0
				29.336	0
				29.336	0.00848896
				29.374	0.00848896
				29.374	0
				29.412	0
				29.412	0.00848896
				29.45	0.00848896
				29.45	0
				29.488	0
				29.488	0.00848896
				29.526	0.00848896
				29.526	0
				29.564	0
				29.564	0.00848896
				29.602	0.00848896
				29.602	0
				29.64	0
				29.64	0.00848896
				29.678	0.00848896
				29.678	0
				29.716	0
				29.716	0.00848896
				29.754	0.00848896
				29.754	0
				29.792	0
				29.792	0.00848896
				29.83	0.00848896
				29.83	0
				29.868	0
				29.868	0.00848896
				29.906	0.00848896
				29.906	0
				29.944	0
				29.944	0.00848896
				29.982	0.00848896
				29.982	0
				30.02	0
				30.02	0.00848896
				30.058	0.00848896
				30.058	0
				30.096	0
				30.096	0.00848896
				30.134	0.00848896
				30.134	0
				30.172	0
				30.172	0.00848896
				30.21	0.00848896
				30.21	0
				30.248	0
				30.248	0.00848896
				30.286	0.00848896
				30.286	0
				30.324	0
				30.324	0.00848896
				30.362	0.00848896
				30.362	0
				30.4	0
				30.4	0.0254669
				30.4376	0.0254669
				30.4376	0
				30.4752	0
				30.4752	0.0254669
				30.5129	0.0254669
				30.5129	0
				30.5505	0
				30.5505	0.0254669
				30.5881	0.0254669
				30.5881	0
				30.6257	0
				30.6257	0.0254669
				30.6634	0.0254669
				30.6634	0
				30.701	0
				30.701	0.0254669
				30.7386	0.0254669
				30.7386	0
				30.7762	0
				30.7762	0.0254669
				30.8139	0.0254669
				30.8139	0
				30.8515	0
				30.8515	0.0254669
				30.8891	0.0254669
				30.8891	0
				30.9267	0
				30.9267	0.0254669
				30.9644	0.0254669
				30.9644	0
				31.002	0
				31.002	0.0254669
				31.0396	0.0254669
				31.0396	0
				31.0772	0
				31.0772	0.0254669
				31.1149	0.0254669
				31.1149	0
				31.1525	0
				31.1525	0.0254669
				31.1901	0.0254669
				31.1901	0
				31.2277	0
				31.2277	0.0254669
				31.2653	0.0254669
				31.2653	0
				31.303	0
				31.303	0.0254669
				31.3406	0.0254669
				31.3406	0
				31.3782	0
				31.3782	0.0254669
				31.4158	0.0254669
				31.4158	0
				31.4535	0
				31.4535	0.0254669
				31.4911	0.0254669
				31.4911	0
				31.5287	0
				31.5287	0.0254669
				31.5663	0.0254669
				31.5663	0
				31.604	0
				31.604	0.0254669
				31.6416	0.0254669
				31.6416	0
				31.6792	0
				31.6792	0.0254669
				31.7168	0.0254669
				31.7168	0
				31.7545	0
				31.7545	0.0254669
				31.7921	0.0254669
				31.7921	0
				31.8297	0
				31.8297	0.0254669
				31.8673	0.0254669
				31.8673	0
				31.905	0
				31.905	0.0254669
				31.9426	0.0254669
				31.9426	0
				31.9802	0
				31.9802	0.0254669
				32.0178	0.0254669
				32.0178	0
				32.0554	0
				32.0554	0.0254669
				32.0931	0.0254669
				32.0931	0
				32.1307	0
				32.1307	0.0254669
				32.1683	0.0254669
				32.1683	0
				32.2059	0
				32.2059	0.0254669
				32.2436	0.0254669
				32.2436	0
				32.2812	0
				32.2812	0.0254669
				32.3188	0.0254669
				32.3188	0
				32.3564	0
				32.3564	0.0254669
				32.3941	0.0254669
				32.3941	0
				32.4317	0
				32.4317	0.0254669
				32.4693	0.0254669
				32.4693	0
				32.5069	0
				32.5069	0.0254669
				32.5446	0.0254669
				32.5446	0
				32.5822	0
				32.5822	0.0254669
				32.6198	0.0254669
				32.6198	0
				32.6574	0
				32.6574	0.0254669
				32.695	0.0254669
				32.695	0
				32.7327	0
				32.7327	0.0254669
				32.7703	0.0254669
				32.7703	0
				32.8079	0
				32.8079	0.0254669
				32.8455	0.0254669
				32.8455	0
				32.8832	0
				32.8832	0.0254669
				32.9208	0.0254669
				32.9208	0
				32.9584	0
				32.9584	0.0254669
				32.996	0.0254669
				32.996	0
				33.0337	0
				33.0337	0.0254669
				33.0713	0.0254669
				33.0713	0
				33.1089	0
				33.1089	0.0254669
				33.1465	0.0254669
				33.1465	0
				33.1842	0
				33.1842	0.0254669
				33.2218	0.0254669
				33.2218	0
				33.2594	0
				33.2594	0.0254669
				33.297	0.0254669
				33.297	0
				33.3347	0
				33.3347	0.0254669
				33.3723	0.0254669
				33.3723	0
				33.4099	0
				33.4099	0.0254669
				33.4475	0.0254669
				33.4475	0
				33.4851	0
				33.4851	0.0254669
				33.5228	0.0254669
				33.5228	0
				33.5604	0
				33.5604	0.0254669
				33.598	0.0254669
				33.598	0
				33.6356	0
				33.6356	0.0254669
				33.6733	0.0254669
				33.6733	0
				33.7109	0
				33.7109	0.0254669
				33.7485	0.0254669
				33.7485	0
				33.7861	0
				33.7861	0.0254669
				33.8238	0.0254669
				33.8238	0
				33.8614	0
				33.8614	0.0254669
				33.899	0.0254669
				33.899	0
				33.9366	0
				33.9366	0.0254669
				33.9743	0.0254669
				33.9743	0
				34.0119	0
				34.0119	0.0254669
				34.0495	0.0254669
				34.0495	0
				34.0871	0
				34.0871	0.0254669
				34.1248	0.0254669
				34.1248	0
				34.1624	0
				34.1624	0.0254669
				34.2	0.0254669
				34.2	0
				34.2376	0
				34.2376	0.0254669
				34.2752	0.0254669
				34.2752	0
				34.3129	0
				34.3129	0.0254669
				34.3505	0.0254669
				34.3505	0
				34.3881	0
				34.3881	0.0254669
				34.4257	0.0254669
				34.4257	0
				34.4634	0
				34.4634	0.0254669
				34.501	0.0254669
				34.501	0
				34.5386	0
				34.5386	0.0254669
				34.5762	0.0254669
				34.5762	0
				34.6139	0
				34.6139	0.0254669
				34.6515	0.0254669
				34.6515	0
				34.6891	0
				34.6891	0.0254669
				34.7267	0.0254669
				34.7267	0
				34.7644	0
				34.7644	0.0254669
				34.802	0.0254669
				34.802	0
				34.8396	0
				34.8396	0.0254669
				34.8772	0.0254669
				34.8772	0
				34.9149	0
				34.9149	0.0254669
				34.9525	0.0254669
				34.9525	0
				34.9901	0
				34.9901	0.0254669
				35.0277	0.0254669
				35.0277	0
				35.0653	0
				35.0653	0.0254669
				35.103	0.0254669
				35.103	0
				35.1406	0
				35.1406	0.0254669
				35.1782	0.0254669
				35.1782	0
				35.2158	0
				35.2158	0.0254669
				35.2535	0.0254669
				35.2535	0
				35.2911	0
				35.2911	0.0254669
				35.3287	0.0254669
				35.3287	0
				35.3663	0
				35.3663	0.0254669
				35.404	0.0254669
				35.404	0
				35.4416	0
				35.4416	0.0254669
				35.4792	0.0254669
				35.4792	0
				35.5168	0
				35.5168	0.0254669
				35.5545	0.0254669
				35.5545	0
				35.5921	0
				35.5921	0.0254669
				35.6297	0.0254669
				35.6297	0
				35.6673	0
				35.6673	0.0254669
				35.705	0.0254669
				35.705	0
				35.7426	0
				35.7426	0.0254669
				35.7802	0.0254669
				35.7802	0
				35.8178	0
				35.8178	0.0254669
				35.8554	0.0254669
				35.8554	0
				35.8931	0
				35.8931	0.0254669
				35.9307	0.0254669
				35.9307	0
				35.9683	0
				35.9683	0.0254669
				36.0059	0.0254669
				36.0059	0
				36.0436	0
				36.0436	0.0254669
				36.0812	0.0254669
				36.0812	0
				36.1188	0
				36.1188	0.0254669
				36.1564	0.0254669
				36.1564	0
				36.1941	0
				36.1941	0.0254669
				36.2317	0.0254669
				36.2317	0
				36.2693	0
				36.2693	0.0254669
				36.3069	0.0254669
				36.3069	0
				36.3446	0
				36.3446	0.0254669
				36.3822	0.0254669
				36.3822	0
				36.4198	0
				36.4198	0.0254669
				36.4574	0.0254669
				36.4574	0
				36.495	0
				36.495	0.0254669
				36.5327	0.0254669
				36.5327	0
				36.5703	0
				36.5703	0.0254669
				36.6079	0.0254669
				36.6079	0
				36.6455	0
				36.6455	0.0254669
				36.6832	0.0254669
				36.6832	0
				36.7208	0
				36.7208	0.0254669
				36.7584	0.0254669
				36.7584	0
				36.796	0
				36.796	0.0254669
				36.8337	0.0254669
				36.8337	0
				36.8713	0
				36.8713	0.0254669
				36.9089	0.0254669
				36.9089	0
				36.9465	0
				36.9465	0.0254669
				36.9842	0.0254669
				36.9842	0
				37.0218	0
				37.0218	0.0254669
				37.0594	0.0254669
				37.0594	0
				37.097	0
				37.097	0.0254669
				37.1347	0.0254669
				37.1347	0
				37.1723	0
				37.1723	0.0254669
				37.2099	0.0254669
				37.2099	0
				37.2475	0
				37.2475	0.0254669
				37.2851	0.0254669
				37.2851	0
				37.3228	0
				37.3228	0.0254669
				37.3604	0.0254669
				37.3604	0
				37.398	0
				37.398	0.0254669
				37.4356	0.0254669
				37.4356	0
				37.4733	0
				37.4733	0.0254669
				37.5109	0.0254669
				37.5109	0
				37.5485	0
				37.5485	0.0254669
				37.5861	0.0254669
				37.5861	0
				37.6238	0
				37.6238	0.0254669
				37.6614	0.0254669
				37.6614	0
[truncated: 1,624 more rows]

## Sheet: Distribution fitting2_HID
0	0			0	0
0	0.0307692			0	0.0307692
5	0.0307692			0.0247525	0.0307692
5	0			0.0247525	0
5	0.0461538			0.049505	0
10	0.0461538			0.049505	0.0307692
10	0			0.0742574	0.0307692
10	0.0153846			0.0742574	0
15	0.0153846			0.0990099	0
15	0			0.0990099	0.0307692
15	0.0153846			0.123762	0.0307692
20	0.0153846			0.123762	0
20	0			0.148515	0
20	0.0307692			0.148515	0.0307692
25	0.0307692			0.173267	0.0307692
25	0			0.173267	0
25	0.0307692			0.19802	0
30	0.0307692			0.19802	0.0307692
30	0			0.222772	0.0307692
30	0			0.222772	0
35	0			0.247525	0
35	0			0.247525	0.0307692
35	0			0.272277	0.0307692
40	0			0.272277	0
40	0			0.29703	0
40	0.0153846			0.29703	0.0307692
45	0.0153846			0.321782	0.0307692
45	0			0.321782	0
45	0.0153846			0.346535	0
50	0.0153846			0.346535	0.0307692
50	0			0.371287	0.0307692
				0.371287	0
				0.39604	0
				0.39604	0.0307692
				0.420792	0.0307692
				0.420792	0
				0.445545	0
				0.445545	0.0307692
				0.470297	0.0307692
				0.470297	0
				0.49505	0
				0.49505	0.0307692
				0.519802	0.0307692
				0.519802	0
				0.544554	0
				0.544554	0.0307692
				0.569307	0.0307692
				0.569307	0
				0.594059	0
				0.594059	0.0307692
				0.618812	0.0307692
				0.618812	0
				0.643564	0
				0.643564	0.0307692
				0.668317	0.0307692
				0.668317	0
				0.693069	0
				0.693069	0.0307692
				0.717822	0.0307692
				0.717822	0
				0.742574	0
				0.742574	0.0307692
				0.767327	0.0307692
				0.767327	0
				0.792079	0
				0.792079	0.0307692
				0.816832	0.0307692
				0.816832	0
				0.841584	0
				0.841584	0.0307692
				0.866337	0.0307692
				0.866337	0
				0.891089	0
				0.891089	0.0307692
				0.915842	0.0307692
				0.915842	0
				0.940594	0
				0.940594	0.0307692
				0.965347	0.0307692
				0.965347	0
				0.990099	0
				0.990099	0.0307692
				1.01485	0.0307692
				1.01485	0
				1.0396	0
				1.0396	0.0307692
				1.06436	0.0307692
				1.06436	0
				1.08911	0
				1.08911	0.0307692
				1.11386	0.0307692
				1.11386	0
				1.13861	0
				1.13861	0.0307692
				1.16337	0.0307692
				1.16337	0
				1.18812	0
				1.18812	0.0307692
				1.21287	0.0307692
				1.21287	0
				1.23762	0
				1.23762	0.0307692
				1.26238	0.0307692
				1.26238	0
				1.28713	0
				1.28713	0.0307692
				1.31188	0.0307692
				1.31188	0
				1.33663	0
				1.33663	0.0307692
				1.36139	0.0307692
				1.36139	0
				1.38614	0
				1.38614	0.0307692
				1.41089	0.0307692
				1.41089	0
				1.43564	0
				1.43564	0.0307692
				1.4604	0.0307692
				1.4604	0
				1.48515	0
				1.48515	0.0307692
				1.5099	0.0307692
				1.5099	0
				1.53465	0
				1.53465	0.0307692
				1.55941	0.0307692
				1.55941	0
				1.58416	0
				1.58416	0.0307692
				1.60891	0.0307692
				1.60891	0
				1.63366	0
				1.63366	0.0307692
				1.65842	0.0307692
				1.65842	0
				1.68317	0
				1.68317	0.0307692
				1.70792	0.0307692
				1.70792	0
				1.73267	0
				1.73267	0.0307692
				1.75743	0.0307692
				1.75743	0
				1.78218	0
				1.78218	0.0307692
				1.80693	0.0307692
				1.80693	0
				1.83168	0
				1.83168	0.0307692
				1.85644	0.0307692
				1.85644	0
				1.88119	0
				1.88119	0.0307692
				1.90594	0.0307692
				1.90594	0
				1.93069	0
				1.93069	0.0307692
				1.95545	0.0307692
				1.95545	0
				1.9802	0
				1.9802	0.0307692
				2.00495	0.0307692
				2.00495	0
				2.0297	0
				2.0297	0.0307692
				2.05446	0.0307692
				2.05446	0
				2.07921	0
				2.07921	0.0307692
				2.10396	0.0307692
				2.10396	0
				2.12871	0
				2.12871	0.0307692
				2.15347	0.0307692
				2.15347	0
				2.17822	0
				2.17822	0.0307692
				2.20297	0.0307692
				2.20297	0
				2.22772	0
				2.22772	0.0307692
				2.25248	0.0307692
				2.25248	0
				2.27723	0
				2.27723	0.0307692
				2.30198	0.0307692
				2.30198	0
				2.32673	0
				2.32673	0.0307692
				2.35149	0.0307692
				2.35149	0
				2.37624	0
				2.37624	0.0307692
				2.40099	0.0307692
				2.40099	0
				2.42574	0
				2.42574	0.0307692
				2.4505	0.0307692
				2.4505	0
				2.47525	0
				2.47525	0.0307692
				2.5	0.0307692
				2.5	0
				2.52475	0
				2.52475	0.0307692
				2.5495	0.0307692
				2.5495	0
				2.57426	0
				2.57426	0.0307692
				2.59901	0.0307692
				2.59901	0
				2.62376	0
				2.62376	0.0307692
				2.64851	0.0307692
				2.64851	0
				2.67327	0
				2.67327	0.0307692
				2.69802	0.0307692
				2.69802	0
				2.72277	0
				2.72277	0.0307692
				2.74752	0.0307692
				2.74752	0
				2.77228	0
				2.77228	0.0307692
				2.79703	0.0307692
				2.79703	0
				2.82178	0
				2.82178	0.0307692
				2.84653	0.0307692
				2.84653	0
				2.87129	0
				2.87129	0.0307692
				2.89604	0.0307692
				2.89604	0
				2.92079	0
				2.92079	0.0307692
				2.94554	0.0307692
				2.94554	0
				2.9703	0
				2.9703	0.0307692
				2.99505	0.0307692
				2.99505	0
				3.0198	0
				3.0198	0.0307692
				3.04455	0.0307692
				3.04455	0
				3.06931	0
				3.06931	0.0307692
				3.09406	0.0307692
				3.09406	0
				3.11881	0
				3.11881	0.0307692
				3.14356	0.0307692
				3.14356	0
				3.16832	0
				3.16832	0.0307692
				3.19307	0.0307692
				3.19307	0
				3.21782	0
				3.21782	0.0307692
				3.24257	0.0307692
				3.24257	0
				3.26733	0
				3.26733	0.0307692
				3.29208	0.0307692
				3.29208	0
				3.31683	0
				3.31683	0.0307692
				3.34158	0.0307692
				3.34158	0
				3.36634	0
				3.36634	0.0307692
				3.39109	0.0307692
				3.39109	0
				3.41584	0
				3.41584	0.0307692
				3.44059	0.0307692
				3.44059	0
				3.46535	0
				3.46535	0.0307692
				3.4901	0.0307692
				3.4901	0
				3.51485	0
				3.51485	0.0307692
				3.5396	0.0307692
				3.5396	0
				3.56436	0
				3.56436	0.0307692
				3.58911	0.0307692
				3.58911	0
				3.61386	0
				3.61386	0.0307692
				3.63861	0.0307692
				3.63861	0
				3.66337	0
				3.66337	0.0307692
				3.68812	0.0307692
				3.68812	0
				3.71287	0
				3.71287	0.0307692
				3.73762	0.0307692
				3.73762	0
				3.76238	0
				3.76238	0.0307692
				3.78713	0.0307692
				3.78713	0
				3.81188	0
				3.81188	0.0307692
				3.83663	0.0307692
				3.83663	0
				3.86139	0
				3.86139	0.0307692
				3.88614	0.0307692
				3.88614	0
				3.91089	0
				3.91089	0.0307692
				3.93564	0.0307692
				3.93564	0
				3.9604	0
				3.9604	0.0307692
				3.98515	0.0307692
				3.98515	0
				4.0099	0
				4.0099	0.0307692
				4.03465	0.0307692
				4.03465	0
				4.05941	0
				4.05941	0.0307692
				4.08416	0.0307692
				4.08416	0
				4.10891	0
				4.10891	0.0307692
				4.13366	0.0307692
				4.13366	0
				4.15842	0
				4.15842	0.0307692
				4.18317	0.0307692
				4.18317	0
				4.20792	0
				4.20792	0.0307692
				4.23267	0.0307692
				4.23267	0
				4.25743	0
				4.25743	0.0307692
				4.28218	0.0307692
				4.28218	0
				4.30693	0
				4.30693	0.0307692
				4.33168	0.0307692
				4.33168	0
				4.35644	0
				4.35644	0.0307692
				4.38119	0.0307692
				4.38119	0
				4.40594	0
				4.40594	0.0307692
				4.43069	0.0307692
				4.43069	0
				4.45545	0
				4.45545	0.0307692
				4.4802	0.0307692
				4.4802	0
				4.50495	0
				4.50495	0.0307692
				4.5297	0.0307692
				4.5297	0
				4.55446	0
				4.55446	0.0307692
				4.57921	0.0307692
				4.57921	0
				4.60396	0
				4.60396	0.0307692
				4.62871	0.0307692
				4.62871	0
				4.65347	0
				4.65347	0.0307692
				4.67822	0.0307692
				4.67822	0
				4.70297	0
				4.70297	0.0307692
				4.72772	0.0307692
				4.72772	0
				4.75248	0
				4.75248	0.0307692
				4.77723	0.0307692
				4.77723	0
				4.80198	0
				4.80198	0.0307692
				4.82673	0.0307692
				4.82673	0
				4.85149	0
				4.85149	0.0307692
				4.87624	0.0307692
				4.87624	0
				4.90099	0
				4.90099	0.0307692
				4.92574	0.0307692
				4.92574	0
				4.9505	0
				4.9505	0.0307692
				4.97525	0.0307692
				4.97525	0
				5	0
				5	0.0461538
				5.02475	0.0461538
				5.02475	0
				5.0495	0
				5.0495	0.0461538
				5.07426	0.0461538
				5.07426	0
				5.09901	0
				5.09901	0.0461538
				5.12376	0.0461538
				5.12376	0
				5.14851	0
				5.14851	0.0461538
				5.17327	0.0461538
				5.17327	0
				5.19802	0
				5.19802	0.0461538
				5.22277	0.0461538
				5.22277	0
				5.24752	0
				5.24752	0.0461538
				5.27228	0.0461538
				5.27228	0
				5.29703	0
				5.29703	0.0461538
				5.32178	0.0461538
				5.32178	0
				5.34653	0
				5.34653	0.0461538
				5.37129	0.0461538
				5.37129	0
				5.39604	0
				5.39604	0.0461538
				5.42079	0.0461538
				5.42079	0
				5.44554	0
				5.44554	0.0461538
				5.4703	0.0461538
				5.4703	0
				5.49505	0
				5.49505	0.0461538
				5.5198	0.0461538
				5.5198	0
				5.54455	0
				5.54455	0.0461538
				5.56931	0.0461538
				5.56931	0
				5.59406	0
				5.59406	0.0461538
				5.61881	0.0461538
				5.61881	0
				5.64356	0
				5.64356	0.0461538
				5.66832	0.0461538
				5.66832	0
				5.69307	0
				5.69307	0.0461538
				5.71782	0.0461538
				5.71782	0
				5.74257	0
				5.74257	0.0461538
				5.76733	0.0461538
				5.76733	0
				5.79208	0
				5.79208	0.0461538
				5.81683	0.0461538
				5.81683	0
				5.84158	0
				5.84158	0.0461538
				5.86634	0.0461538
				5.86634	0
				5.89109	0
				5.89109	0.0461538
				5.91584	0.0461538
				5.91584	0
				5.94059	0
				5.94059	0.0461538
				5.96535	0.0461538
				5.96535	0
				5.9901	0
				5.9901	0.0461538
				6.01485	0.0461538
				6.01485	0
				6.0396	0
				6.0396	0.0461538
				6.06436	0.0461538
				6.06436	0
				6.08911	0
				6.08911	0.0461538
				6.11386	0.0461538
				6.11386	0
				6.13861	0
				6.13861	0.0461538
				6.16337	0.0461538
				6.16337	0
				6.18812	0
				6.18812	0.0461538
				6.21287	0.0461538
				6.21287	0
				6.23762	0
				6.23762	0.0461538
				6.26238	0.0461538
				6.26238	0
				6.28713	0
				6.28713	0.0461538
				6.31188	0.0461538
				6.31188	0
				6.33663	0
				6.33663	0.0461538
				6.36139	0.0461538
				6.36139	0
				6.38614	0
				6.38614	0.0461538
				6.41089	0.0461538
				6.41089	0
				6.43564	0
				6.43564	0.0461538
				6.4604	0.0461538
				6.4604	0
				6.48515	0
				6.48515	0.0461538
				6.5099	0.0461538
				6.5099	0
				6.53465	0
				6.53465	0.0461538
				6.55941	0.0461538
				6.55941	0
				6.58416	0
				6.58416	0.0461538
				6.60891	0.0461538
				6.60891	0
				6.63366	0
				6.63366	0.0461538
				6.65842	0.0461538
				6.65842	0
				6.68317	0
				6.68317	0.0461538
				6.70792	0.0461538
				6.70792	0
				6.73267	0
				6.73267	0.0461538
				6.75743	0.0461538
				6.75743	0
				6.78218	0
				6.78218	0.0461538
				6.80693	0.0461538
				6.80693	0
				6.83168	0
				6.83168	0.0461538
				6.85644	0.0461538
				6.85644	0
				6.88119	0
				6.88119	0.0461538
				6.90594	0.0461538
				6.90594	0
				6.93069	0
				6.93069	0.0461538
				6.95545	0.0461538
				6.95545	0
				6.9802	0
				6.9802	0.0461538
				7.00495	0.0461538
				7.00495	0
				7.0297	0
				7.0297	0.0461538
				7.05446	0.0461538
				7.05446	0
				7.07921	0
				7.07921	0.0461538
				7.10396	0.0461538
				7.10396	0
				7.12871	0
				7.12871	0.0461538
				7.15347	0.0461538
				7.15347	0
				7.17822	0
				7.17822	0.0461538
				7.20297	0.0461538
				7.20297	0
				7.22772	0
				7.22772	0.0461538
				7.25248	0.0461538
				7.25248	0
				7.27723	0
				7.27723	0.0461538
				7.30198	0.0461538
				7.30198	0
				7.32673	0
				7.32673	0.0461538
				7.35149	0.0461538
				7.35149	0
				7.37624	0
				7.37624	0.0461538
				7.40099	0.0461538
				7.40099	0
				7.42574	0
				7.42574	0.0461538
				7.4505	0.0461538
				7.4505	0
				7.47525	0
				7.47525	0.0461538
				7.5	0.0461538
				7.5	0
				7.52475	0
				7.52475	0.0461538
				7.5495	0.0461538
				7.5495	0
				7.57426	0
				7.57426	0.0461538
				7.59901	0.0461538
				7.59901	0
				7.62376	0
				7.62376	0.0461538
				7.64851	0.0461538
				7.64851	0
				7.67327	0
				7.67327	0.0461538
				7.69802	0.0461538
				7.69802	0
				7.72277	0
				7.72277	0.0461538
				7.74752	0.0461538
				7.74752	0
				7.77228	0
				7.77228	0.0461538
				7.79703	0.0461538
				7.79703	0
				7.82178	0
				7.82178	0.0461538
				7.84653	0.0461538
				7.84653	0
				7.87129	0
				7.87129	0.0461538
				7.89604	0.0461538
				7.89604	0
				7.92079	0
				7.92079	0.0461538
				7.94554	0.0461538
				7.94554	0
				7.9703	0
				7.9703	0.0461538
				7.99505	0.0461538
				7.99505	0
				8.0198	0
				8.0198	0.0461538
				8.04455	0.0461538
				8.04455	0
				8.06931	0
				8.06931	0.0461538
				8.09406	0.0461538
				8.09406	0
				8.11881	0
				8.11881	0.0461538
				8.14356	0.0461538
				8.14356	0
				8.16832	0
				8.16832	0.0461538
				8.19307	0.0461538
				8.19307	0
				8.21782	0
				8.21782	0.0461538
				8.24257	0.0461538
				8.24257	0
				8.26733	0
				8.26733	0.0461538
				8.29208	0.0461538
				8.29208	0
				8.31683	0
				8.31683	0.0461538
				8.34158	0.0461538
				8.34158	0
				8.36634	0
				8.36634	0.0461538
				8.39109	0.0461538
				8.39109	0
				8.41584	0
				8.41584	0.0461538
				8.44059	0.0461538
				8.44059	0
				8.46535	0
				8.46535	0.0461538
				8.4901	0.0461538
				8.4901	0
				8.51485	0
				8.51485	0.0461538
				8.5396	0.0461538
				8.5396	0
				8.56436	0
				8.56436	0.0461538
				8.58911	0.0461538
				8.58911	0
				8.61386	0
				8.61386	0.0461538
				8.63861	0.0461538
				8.63861	0
				8.66337	0
				8.66337	0.0461538
				8.68812	0.0461538
				8.68812	0
				8.71287	0
				8.71287	0.0461538
				8.73762	0.0461538
				8.73762	0
				8.76238	0
				8.76238	0.0461538
				8.78713	0.0461538
				8.78713	0
				8.81188	0
				8.81188	0.0461538
				8.83663	0.0461538
				8.83663	0
				8.86139	0
				8.86139	0.0461538
				8.88614	0.0461538
				8.88614	0
				8.91089	0
				8.91089	0.0461538
				8.93564	0.0461538
				8.93564	0
				8.9604	0
				8.9604	0.0461538
				8.98515	0.0461538
				8.98515	0
				9.0099	0
				9.0099	0.0461538
				9.03465	0.0461538
				9.03465	0
				9.05941	0
				9.05941	0.0461538
				9.08416	0.0461538
				9.08416	0
				9.10891	0
				9.10891	0.0461538
				9.13366	0.0461538
				9.13366	0
				9.15842	0
				9.15842	0.0461538
				9.18317	0.0461538
				9.18317	0
				9.20792	0
				9.20792	0.0461538
				9.23267	0.0461538
				9.23267	0
				9.25743	0
				9.25743	0.0461538
				9.28218	0.0461538
				9.28218	0
				9.30693	0
				9.30693	0.0461538
				9.33168	0.0461538
				9.33168	0
				9.35644	0
				9.35644	0.0461538
				9.38119	0.0461538
				9.38119	0
				9.40594	0
				9.40594	0.0461538
				9.43069	0.0461538
				9.43069	0
				9.45545	0
				9.45545	0.0461538
				9.4802	0.0461538
				9.4802	0
				9.50495	0
				9.50495	0.0461538
				9.5297	0.0461538
				9.5297	0
				9.55446	0
				9.55446	0.0461538
				9.57921	0.0461538
				9.57921	0
				9.60396	0
				9.60396	0.0461538
				9.62871	0.0461538
				9.62871	0
				9.65347	0
				9.65347	0.0461538
				9.67822	0.0461538
				9.67822	0
				9.70297	0
				9.70297	0.0461538
				9.72772	0.0461538
				9.72772	0
				9.75248	0
				9.75248	0.0461538
				9.77723	0.0461538
				9.77723	0
				9.80198	0
				9.80198	0.0461538
				9.82673	0.0461538
				9.82673	0
				9.85149	0
				9.85149	0.0461538
				9.87624	0.0461538
				9.87624	0
				9.90099	0
				9.90099	0.0461538
				9.92574	0.0461538
				9.92574	0
				9.9505	0
				9.9505	0.0461538
				9.97525	0.0461538
				9.97525	0
				10	0
				10	0.0153846
				10.0248	0.0153846
				10.0248	0
				10.0495	0
				10.0495	0.0153846
				10.0743	0.0153846
				10.0743	0
				10.099	0
				10.099	0.0153846
				10.1238	0.0153846
				10.1238	0
				10.1485	0
				10.1485	0.0153846
				10.1733	0.0153846
				10.1733	0
				10.198	0
				10.198	0.0153846
				10.2228	0.0153846
				10.2228	0
				10.2475	0
				10.2475	0.0153846
				10.2723	0.0153846
				10.2723	0
				10.297	0
				10.297	0.0153846
				10.3218	0.0153846
				10.3218	0
				10.3465	0
				10.3465	0.0153846
				10.3713	0.0153846
				10.3713	0
				10.396	0
				10.396	0.0153846
				10.4208	0.0153846
				10.4208	0
				10.4455	0
				10.4455	0.0153846
				10.4703	0.0153846
				10.4703	0
				10.495	0
				10.495	0.0153846
				10.5198	0.0153846
				10.5198	0
				10.5446	0
				10.5446	0.0153846
				10.5693	0.0153846
				10.5693	0
				10.5941	0
				10.5941	0.0153846
				10.6188	0.0153846
				10.6188	0
				10.6436	0
				10.6436	0.0153846
				10.6683	0.0153846
				10.6683	0
				10.6931	0
				10.6931	0.0153846
				10.7178	0.0153846
				10.7178	0
				10.7426	0
				10.7426	0.0153846
				10.7673	0.0153846
				10.7673	0
				10.7921	0
				10.7921	0.0153846
				10.8168	0.0153846
				10.8168	0
				10.8416	0
				10.8416	0.0153846
				10.8663	0.0153846
				10.8663	0
				10.8911	0
				10.8911	0.0153846
				10.9158	0.0153846
				10.9158	0
				10.9406	0
				10.9406	0.0153846
				10.9653	0.0153846
				10.9653	0
				10.9901	0
				10.9901	0.0153846
				11.0149	0.0153846
				11.0149	0
				11.0396	0
				11.0396	0.0153846
				11.0644	0.0153846
				11.0644	0
				11.0891	0
				11.0891	0.0153846
				11.1139	0.0153846
				11.1139	0
				11.1386	0
				11.1386	0.0153846
				11.1634	0.0153846
				11.1634	0
				11.1881	0
				11.1881	0.0153846
				11.2129	0.0153846
				11.2129	0
				11.2376	0
				11.2376	0.0153846
				11.2624	0.0153846
				11.2624	0
				11.2871	0
				11.2871	0.0153846
				11.3119	0.0153846
				11.3119	0
				11.3366	0
				11.3366	0.0153846
				11.3614	0.0153846
				11.3614	0
				11.3861	0
				11.3861	0.0153846
				11.4109	0.0153846
				11.4109	0
				11.4356	0
				11.4356	0.0153846
				11.4604	0.0153846
				11.4604	0
				11.4851	0
				11.4851	0.0153846
				11.5099	0.0153846
				11.5099	0
				11.5347	0
				11.5347	0.0153846
				11.5594	0.0153846
				11.5594	0
				11.5842	0
				11.5842	0.0153846
				11.6089	0.0153846
				11.6089	0
				11.6337	0
				11.6337	0.0153846
				11.6584	0.0153846
				11.6584	0
				11.6832	0
				11.6832	0.0153846
				11.7079	0.0153846
				11.7079	0
				11.7327	0
				11.7327	0.0153846
				11.7574	0.0153846
				11.7574	0
				11.7822	0
				11.7822	0.0153846
				11.8069	0.0153846
				11.8069	0
				11.8317	0
				11.8317	0.0153846
				11.8564	0.0153846
				11.8564	0
				11.8812	0
				11.8812	0.0153846
				11.9059	0.0153846
				11.9059	0
				11.9307	0
				11.9307	0.0153846
				11.9554	0.0153846
				11.9554	0
				11.9802	0
				11.9802	0.0153846
				12.005	0.0153846
				12.005	0
				12.0297	0
				12.0297	0.0153846
				12.0545	0.0153846
				12.0545	0
				12.0792	0
				12.0792	0.0153846
				12.104	0.0153846
				12.104	0
				12.1287	0
				12.1287	0.0153846
				12.1535	0.0153846
				12.1535	0
				12.1782	0
				12.1782	0.0153846
				12.203	0.0153846
				12.203	0
				12.2277	0
				12.2277	0.0153846
				12.2525	0.0153846
				12.2525	0
				12.2772	0
				12.2772	0.0153846
				12.302	0.0153846
				12.302	0
				12.3267	0
				12.3267	0.0153846
				12.3515	0.0153846
				12.3515	0
				12.3762	0
				12.3762	0.0153846
				12.401	0.0153846
				12.401	0
				12.4257	0
				12.4257	0.0153846
				12.4505	0.0153846
				12.4505	0
				12.4752	0
				12.4752	0.0153846
				12.5	0.0153846
				12.5	0
				12.5248	0
				12.5248	0.0153846
				12.5495	0.0153846
				12.5495	0
				12.5743	0
				12.5743	0.0153846
				12.599	0.0153846
				12.599	0
				12.6238	0
				12.6238	0.0153846
				12.6485	0.0153846
				12.6485	0
				12.6733	0
				12.6733	0.0153846
				12.698	0.0153846
				12.698	0
				12.7228	0
				12.7228	0.0153846
				12.7475	0.0153846
				12.7475	0
				12.7723	0
				12.7723	0.0153846
				12.797	0.0153846
				12.797	0
				12.8218	0
				12.8218	0.0153846
				12.8465	0.0153846
				12.8465	0
				12.8713	0
				12.8713	0.0153846
				12.896	0.0153846
				12.896	0
				12.9208	0
				12.9208	0.0153846
				12.9455	0.0153846
				12.9455	0
				12.9703	0
				12.9703	0.0153846
				12.995	0.0153846
				12.995	0
				13.0198	0
				13.0198	0.0153846
				13.0446	0.0153846
				13.0446	0
				13.0693	0
				13.0693	0.0153846
				13.0941	0.0153846
				13.0941	0
				13.1188	0
				13.1188	0.0153846
				13.1436	0.0153846
				13.1436	0
				13.1683	0
				13.1683	0.0153846
				13.1931	0.0153846
				13.1931	0
				13.2178	0
				13.2178	0.0153846
				13.2426	0.0153846
				13.2426	0
				13.2673	0
				13.2673	0.0153846
				13.2921	0.0153846
				13.2921	0
				13.3168	0
				13.3168	0.0153846
				13.3416	0.0153846
				13.3416	0
				13.3663	0
				13.3663	0.0153846
				13.3911	0.0153846
				13.3911	0
				13.4158	0
				13.4158	0.0153846
				13.4406	0.0153846
				13.4406	0
				13.4653	0
				13.4653	0.0153846
				13.4901	0.0153846
				13.4901	0
				13.5149	0
				13.5149	0.0153846
				13.5396	0.0153846
				13.5396	0
				13.5644	0
				13.5644	0.0153846
				13.5891	0.0153846
				13.5891	0
				13.6139	0
				13.6139	0.0153846
				13.6386	0.0153846
				13.6386	0
				13.6634	0
				13.6634	0.0153846
				13.6881	0.0153846
				13.6881	0
				13.7129	0
				13.7129	0.0153846
				13.7376	0.0153846
				13.7376	0
				13.7624	0
				13.7624	0.0153846
				13.7871	0.0153846
				13.7871	0
				13.8119	0
				13.8119	0.0153846
				13.8366	0.0153846
				13.8366	0
				13.8614	0
				13.8614	0.0153846
				13.8861	0.0153846
				13.8861	0
				13.9109	0
				13.9109	0.0153846
				13.9356	0.0153846
				13.9356	0
				13.9604	0
				13.9604	0.0153846
				13.9851	0.0153846
				13.9851	0
				14.0099	0
				14.0099	0.0153846
				14.0347	0.0153846
				14.0347	0
				14.0594	0
				14.0594	0.0153846
				14.0842	0.0153846
				14.0842	0
				14.1089	0
				14.1089	0.0153846
				14.1337	0.0153846
				14.1337	0
				14.1584	0
				14.1584	0.0153846
				14.1832	0.0153846
				14.1832	0
				14.2079	0
				14.2079	0.0153846
				14.2327	0.0153846
				14.2327	0
				14.2574	0
				14.2574	0.0153846
				14.2822	0.0153846
				14.2822	0
				14.3069	0
				14.3069	0.0153846
				14.3317	0.0153846
				14.3317	0
				14.3564	0
				14.3564	0.0153846
				14.3812	0.0153846
				14.3812	0
				14.4059	0
				14.4059	0.0153846
				14.4307	0.0153846
				14.4307	0
				14.4554	0
				14.4554	0.0153846
				14.4802	0.0153846
				14.4802	0
				14.505	0
				14.505	0.0153846
				14.5297	0.0153846
				14.5297	0
				14.5545	0
				14.5545	0.0153846
				14.5792	0.0153846
				14.5792	0
				14.604	0
				14.604	0.0153846
				14.6287	0.0153846
				14.6287	0
				14.6535	0
				14.6535	0.0153846
				14.6782	0.0153846
				14.6782	0
				14.703	0
				14.703	0.0153846
				14.7277	0.0153846
				14.7277	0
				14.7525	0
				14.7525	0.0153846
				14.7772	0.0153846
				14.7772	0
				14.802	0
				14.802	0.0153846
				14.8267	0.0153846
				14.8267	0
				14.8515	0
				14.8515	0.0153846
				14.8762	0.0153846
				14.8762	0
				14.901	0
				14.901	0.0153846
				14.9257	0.0153846
				14.9257	0
				14.9505	0
				14.9505	0.0153846
				14.9752	0.0153846
				14.9752	0
				15	0
				15	0.0153846
				15.0248	0.0153846
				15.0248	0
				15.0495	0
				15.0495	0.0153846
				15.0743	0.0153846
				15.0743	0
				15.099	0
				15.099	0.0153846
				15.1238	0.0153846
				15.1238	0
				15.1485	0
				15.1485	0.0153846
				15.1733	0.0153846
				15.1733	0
				15.198	0
				15.198	0.0153846
				15.2228	0.0153846
				15.2228	0
				15.2475	0
				15.2475	0.0153846
				15.2723	0.0153846
				15.2723	0
				15.297	0
				15.297	0.0153846
				15.3218	0.0153846
				15.3218	0
				15.3465	0
				15.3465	0.0153846
				15.3713	0.0153846
				15.3713	0
				15.396	0
				15.396	0.0153846
				15.4208	0.0153846
				15.4208	0
				15.4455	0
				15.4455	0.0153846
				15.4703	0.0153846
				15.4703	0
				15.495	0
				15.495	0.0153846
				15.5198	0.0153846
				15.5198	0
				15.5446	0
				15.5446	0.0153846
				15.5693	0.0153846
				15.5693	0
				15.5941	0
				15.5941	0.0153846
				15.6188	0.0153846
				15.6188	0
				15.6436	0
				15.6436	0.0153846
				15.6683	0.0153846
				15.6683	0
				15.6931	0
				15.6931	0.0153846
				15.7178	0.0153846
				15.7178	0
				15.7426	0
				15.7426	0.0153846
				15.7673	0.0153846
				15.7673	0
				15.7921	0
				15.7921	0.0153846
				15.8168	0.0153846
				15.8168	0
				15.8416	0
				15.8416	0.0153846
				15.8663	0.0153846
				15.8663	0
				15.8911	0
				15.8911	0.0153846
				15.9158	0.0153846
				15.9158	0
				15.9406	0
				15.9406	0.0153846
				15.9653	0.0153846
				15.9653	0
				15.9901	0
				15.9901	0.0153846
				16.0149	0.0153846
				16.0149	0
				16.0396	0
				16.0396	0.0153846
				16.0644	0.0153846
				16.0644	0
				16.0891	0
				16.0891	0.0153846
				16.1139	0.0153846
				16.1139	0
				16.1386	0
				16.1386	0.0153846
				16.1634	0.0153846
				16.1634	0
				16.1881	0
				16.1881	0.0153846
				16.2129	0.0153846
				16.2129	0
				16.2376	0
				16.2376	0.0153846
				16.2624	0.0153846
				16.2624	0
				16.2871	0
				16.2871	0.0153846
				16.3119	0.0153846
				16.3119	0
				16.3366	0
				16.3366	0.0153846
				16.3614	0.0153846
				16.3614	0
				16.3861	0
				16.3861	0.0153846
				16.4109	0.0153846
				16.4109	0
				16.4356	0
				16.4356	0.0153846
				16.4604	0.0153846
				16.4604	0
				16.4851	0
				16.4851	0.0153846
				16.5099	0.0153846
				16.5099	0
				16.5347	0
				16.5347	0.0153846
				16.5594	0.0153846
				16.5594	0
				16.5842	0
				16.5842	0.0153846
				16.6089	0.0153846
				16.6089	0
				16.6337	0
				16.6337	0.0153846
				16.6584	0.0153846
				16.6584	0
				16.6832	0
				16.6832	0.0153846
				16.7079	0.0153846
				16.7079	0
				16.7327	0
				16.7327	0.0153846
				16.7574	0.0153846
				16.7574	0
				16.7822	0
				16.7822	0.0153846
				16.8069	0.0153846
				16.8069	0
				16.8317	0
				16.8317	0.0153846
				16.8564	0.0153846
				16.8564	0
				16.8812	0
				16.8812	0.0153846
				16.9059	0.0153846
				16.9059	0
				16.9307	0
				16.9307	0.0153846
				16.9554	0.0153846
				16.9554	0
				16.9802	0
				16.9802	0.0153846
				17.005	0.0153846
				17.005	0
				17.0297	0
				17.0297	0.0153846
				17.0545	0.0153846
				17.0545	0
				17.0792	0
				17.0792	0.0153846
				17.104	0.0153846
				17.104	0
				17.1287	0
				17.1287	0.0153846
				17.1535	0.0153846
				17.1535	0
				17.1782	0
				17.1782	0.0153846
				17.203	0.0153846
				17.203	0
				17.2277	0
				17.2277	0.0153846
				17.2525	0.0153846
				17.2525	0
				17.2772	0
				17.2772	0.0153846
				17.302	0.0153846
				17.302	0
				17.3267	0
				17.3267	0.0153846
				17.3515	0.0153846
				17.3515	0
				17.3762	0
				17.3762	0.0153846
				17.401	0.0153846
				17.401	0
				17.4257	0
				17.4257	0.0153846
				17.4505	0.0153846
				17.4505	0
				17.4752	0
				17.4752	0.0153846
				17.5	0.0153846
				17.5	0
				17.5248	0
				17.5248	0.0153846
				17.5495	0.0153846
				17.5495	0
				17.5743	0
				17.5743	0.0153846
				17.599	0.0153846
				17.599	0
				17.6238	0
				17.6238	0.0153846
				17.6485	0.0153846
				17.6485	0
				17.6733	0
				17.6733	0.0153846
				17.698	0.0153846
				17.698	0
				17.7228	0
				17.7228	0.0153846
				17.7475	0.0153846
				17.7475	0
				17.7723	0
				17.7723	0.0153846
				17.797	0.0153846
				17.797	0
				17.8218	0
				17.8218	0.0153846
				17.8465	0.0153846
				17.8465	0
				17.8713	0
				17.8713	0.0153846
				17.896	0.0153846
				17.896	0
				17.9208	0
				17.9208	0.0153846
				17.9455	0.0153846
				17.9455	0
				17.9703	0
				17.9703	0.0153846
				17.995	0.0153846
				17.995	0
				18.0198	0
				18.0198	0.0153846
				18.0446	0.0153846
				18.0446	0
				18.0693	0
				18.0693	0.0153846
				18.0941	0.0153846
				18.0941	0
				18.1188	0
				18.1188	0.0153846
				18.1436	0.0153846
				18.1436	0
				18.1683	0
				18.1683	0.0153846
				18.1931	0.0153846
				18.1931	0
				18.2178	0
				18.2178	0.0153846
				18.2426	0.0153846
				18.2426	0
				18.2673	0
				18.2673	0.0153846
				18.2921	0.0153846
				18.2921	0
				18.3168	0
				18.3168	0.0153846
				18.3416	0.0153846
				18.3416	0
				18.3663	0
				18.3663	0.0153846
				18.3911	0.0153846
				18.3911	0
				18.4158	0
				18.4158	0.0153846
				18.4406	0.0153846
				18.4406	0
				18.4653	0
				18.4653	0.0153846
				18.4901	0.0153846
				18.4901	0
				18.5149	0
				18.5149	0.0153846
				18.5396	0.0153846
				18.5396	0
				18.5644	0
				18.5644	0.0153846
				18.5891	0.0153846
				18.5891	0
				18.6139	0
				18.6139	0.0153846
				18.6386	0.0153846
				18.6386	0
				18.6634	0
				18.6634	0.0153846
				18.6881	0.0153846
				18.6881	0
				18.7129	0
				18.7129	0.0153846
				18.7376	0.0153846
				18.7376	0
				18.7624	0
				18.7624	0.0153846
				18.7871	0.0153846
				18.7871	0
				18.8119	0
				18.8119	0.0153846
				18.8366	0.0153846
				18.8366	0
				18.8614	0
				18.8614	0.0153846
				18.8861	0.0153846
				18.8861	0
				18.9109	0
				18.9109	0.0153846
				18.9356	0.0153846
				18.9356	0
				18.9604	0
				18.9604	0.0153846
				18.9851	0.0153846
				18.9851	0
				19.0099	0
				19.0099	0.0153846
				19.0347	0.0153846
				19.0347	0
				19.0594	0
				19.0594	0.0153846
				19.0842	0.0153846
				19.0842	0
				19.1089	0
				19.1089	0.0153846
				19.1337	0.0153846
				19.1337	0
				19.1584	0
				19.1584	0.0153846
				19.1832	0.0153846
				19.1832	0
				19.2079	0
				19.2079	0.0153846
				19.2327	0.0153846
				19.2327	0
				19.2574	0
				19.2574	0.0153846
				19.2822	0.0153846
				19.2822	0
				19.3069	0
				19.3069	0.0153846
				19.3317	0.0153846
				19.3317	0
				19.3564	0
				19.3564	0.0153846
				19.3812	0.0153846
				19.3812	0
				19.4059	0
				19.4059	0.0153846
				19.4307	0.0153846
				19.4307	0
				19.4554	0
				19.4554	0.0153846
				19.4802	0.0153846
				19.4802	0
				19.505	0
				19.505	0.0153846
				19.5297	0.0153846
				19.5297	0
				19.5545	0
				19.5545	0.0153846
				19.5792	0.0153846
				19.5792	0
				19.604	0
				19.604	0.0153846
				19.6287	0.0153846
				19.6287	0
				19.6535	0
				19.6535	0.0153846
				19.6782	0.0153846
				19.6782	0
				19.703	0
				19.703	0.0153846
				19.7277	0.0153846
				19.7277	0
				19.7525	0
				19.7525	0.0153846
				19.7772	0.0153846
				19.7772	0
				19.802	0
				19.802	0.0153846
				19.8267	0.0153846
				19.8267	0
				19.8515	0
				19.8515	0.0153846
				19.8762	0.0153846
				19.8762	0
				19.901	0
				19.901	0.0153846
				19.9257	0.0153846
				19.9257	0
				19.9505	0
				19.9505	0.0153846
				19.9752	0.0153846
				19.9752	0
				20	0
				20	0.0307692
				20.0248	0.0307692
				20.0248	0
				20.0495	0
				20.0495	0.0307692
				20.0743	0.0307692
				20.0743	0
				20.099	0
				20.099	0.0307692
				20.1238	0.0307692
				20.1238	0
				20.1485	0
				20.1485	0.0307692
				20.1733	0.0307692
				20.1733	0
				20.198	0
				20.198	0.0307692
				20.2228	0.0307692
				20.2228	0
				20.2475	0
				20.2475	0.0307692
				20.2723	0.0307692
				20.2723	0
				20.297	0
				20.297	0.0307692
				20.3218	0.0307692
				20.3218	0
				20.3465	0
				20.3465	0.0307692
				20.3713	0.0307692
				20.3713	0
				20.396	0
				20.396	0.0307692
				20.4208	0.0307692
				20.4208	0
				20.4455	0
				20.4455	0.0307692
				20.4703	0.0307692
				20.4703	0
				20.495	0
				20.495	0.0307692
				20.5198	0.0307692
				20.5198	0
				20.5446	0
				20.5446	0.0307692
				20.5693	0.0307692
				20.5693	0
				20.5941	0
				20.5941	0.0307692
				20.6188	0.0307692
				20.6188	0
				20.6436	0
				20.6436	0.0307692
				20.6683	0.0307692
				20.6683	0
				20.6931	0
				20.6931	0.0307692
				20.7178	0.0307692
				20.7178	0
				20.7426	0
				20.7426	0.0307692
				20.7673	0.0307692
				20.7673	0
				20.7921	0
				20.7921	0.0307692
				20.8168	0.0307692
				20.8168	0
				20.8416	0
				20.8416	0.0307692
				20.8663	0.0307692
				20.8663	0
				20.8911	0
				20.8911	0.0307692
				20.9158	0.0307692
				20.9158	0
				20.9406	0
				20.9406	0.0307692
				20.9653	0.0307692
				20.9653	0
				20.9901	0
				20.9901	0.0307692
				21.0149	0.0307692
				21.0149	0
				21.0396	0
				21.0396	0.0307692
				21.0644	0.0307692
				21.0644	0
				21.0891	0
				21.0891	0.0307692
				21.1139	0.0307692
				21.1139	0
				21.1386	0
				21.1386	0.0307692
				21.1634	0.0307692
				21.1634	0
				21.1881	0
				21.1881	0.0307692
				21.2129	0.0307692
				21.2129	0
				21.2376	0
				21.2376	0.0307692
				21.2624	0.0307692
				21.2624	0
				21.2871	0
				21.2871	0.0307692
				21.3119	0.0307692
				21.3119	0
				21.3366	0
				21.3366	0.0307692
				21.3614	0.0307692
				21.3614	0
				21.3861	0
				21.3861	0.0307692
				21.4109	0.0307692
				21.4109	0
				21.4356	0
				21.4356	0.0307692
				21.4604	0.0307692
				21.4604	0
				21.4851	0
				21.4851	0.0307692
				21.5099	0.0307692
				21.5099	0
				21.5347	0
				21.5347	0.0307692
				21.5594	0.0307692
				21.5594	0
				21.5842	0
				21.5842	0.0307692
				21.6089	0.0307692
				21.6089	0
				21.6337	0
				21.6337	0.0307692
				21.6584	0.0307692
				21.6584	0
				21.6832	0
				21.6832	0.0307692
				21.7079	0.0307692
				21.7079	0
				21.7327	0
				21.7327	0.0307692
				21.7574	0.0307692
				21.7574	0
				21.7822	0
				21.7822	0.0307692
				21.8069	0.0307692
				21.8069	0
				21.8317	0
				21.8317	0.0307692
				21.8564	0.0307692
				21.8564	0
				21.8812	0
				21.8812	0.0307692
				21.9059	0.0307692
				21.9059	0
				21.9307	0
				21.9307	0.0307692
				21.9554	0.0307692
				21.9554	0
				21.9802	0
				21.9802	0.0307692
				22.005	0.0307692
				22.005	0
				22.0297	0
				22.0297	0.0307692
				22.0545	0.0307692
				22.0545	0
				22.0792	0
				22.0792	0.0307692
				22.104	0.0307692
				22.104	0
				22.1287	0
				22.1287	0.0307692
				22.1535	0.0307692
				22.1535	0
				22.1782	0
				22.1782	0.0307692
				22.203	0.0307692
				22.203	0
				22.2277	0
				22.2277	0.0307692
				22.2525	0.0307692
				22.2525	0
				22.2772	0
				22.2772	0.0307692
				22.302	0.0307692
				22.302	0
				22.3267	0
				22.3267	0.0307692
				22.3515	0.0307692
				22.3515	0
				22.3762	0
				22.3762	0.0307692
				22.401	0.0307692
				22.401	0
				22.4257	0
				22.4257	0.0307692
				22.4505	0.0307692
				22.4505	0
				22.4752	0
				22.4752	0.0307692
				22.5	0.0307692
				22.5	0
				22.5248	0
				22.5248	0.0307692
				22.5495	0.0307692
				22.5495	0
				22.5743	0
				22.5743	0.0307692
				22.599	0.0307692
				22.599	0
				22.6238	0
				22.6238	0.0307692
				22.6485	0.0307692
				22.6485	0
				22.6733	0
				22.6733	0.0307692
				22.698	0.0307692
				22.698	0
				22.7228	0
				22.7228	0.0307692
				22.7475	0.0307692
				22.7475	0
				22.7723	0
				22.7723	0.0307692
				22.797	0.0307692
				22.797	0
				22.8218	0
				22.8218	0.0307692
				22.8465	0.0307692
				22.8465	0
				22.8713	0
				22.8713	0.0307692
				22.896	0.0307692
				22.896	0
				22.9208	0
				22.9208	0.0307692
				22.9455	0.0307692
				22.9455	0
				22.9703	0
				22.9703	0.0307692
				22.995	0.0307692
				22.995	0
				23.0198	0
				23.0198	0.0307692
				23.0446	0.0307692
				23.0446	0
				23.0693	0
				23.0693	0.0307692
				23.0941	0.0307692
				23.0941	0
				23.1188	0
				23.1188	0.0307692
				23.1436	0.0307692
				23.1436	0
				23.1683	0
				23.1683	0.0307692
				23.1931	0.0307692
				23.1931	0
				23.2178	0
				23.2178	0.0307692
				23.2426	0.0307692
				23.2426	0
				23.2673	0
				23.2673	0.0307692
				23.2921	0.0307692
				23.2921	0
				23.3168	0
				23.3168	0.0307692
				23.3416	0.0307692
				23.3416	0
				23.3663	0
				23.3663	0.0307692
				23.3911	0.0307692
				23.3911	0
				23.4158	0
				23.4158	0.0307692
				23.4406	0.0307692
				23.4406	0
				23.4653	0
				23.4653	0.0307692
				23.4901	0.0307692
				23.4901	0
				23.5149	0
				23.5149	0.0307692
				23.5396	0.0307692
				23.5396	0
				23.5644	0
				23.5644	0.0307692
				23.5891	0.0307692
				23.5891	0
				23.6139	0
				23.6139	0.0307692
				23.6386	0.0307692
				23.6386	0
				23.6634	0
				23.6634	0.0307692
				23.6881	0.0307692
				23.6881	0
				23.7129	0
				23.7129	0.0307692
				23.7376	0.0307692
				23.7376	0
				23.7624	0
				23.7624	0.0307692
				23.7871	0.0307692
				23.7871	0
				23.8119	0
				23.8119	0.0307692
				23.8366	0.0307692
				23.8366	0
				23.8614	0
				23.8614	0.0307692
				23.8861	0.0307692
				23.8861	0
				23.9109	0
				23.9109	0.0307692
				23.9356	0.0307692
				23.9356	0
				23.9604	0
				23.9604	0.0307692
				23.9851	0.0307692
				23.9851	0
				24.0099	0
				24.0099	0.0307692
				24.0347	0.0307692
				24.0347	0
				24.0594	0
				24.0594	0.0307692
				24.0842	0.0307692
				24.0842	0
				24.1089	0
				24.1089	0.0307692
				24.1337	0.0307692
				24.1337	0
				24.1584	0
				24.1584	0.0307692
				24.1832	0.0307692
				24.1832	0
				24.2079	0
				24.2079	0.0307692
				24.2327	0.0307692
				24.2327	0
				24.2574	0
				24.2574	0.0307692
				24.2822	0.0307692
				24.2822	0
				24.3069	0
				24.3069	0.0307692
				24.3317	0.0307692
				24.3317	0
				24.3564	0
				24.3564	0.0307692
				24.3812	0.0307692
				24.3812	0
				24.4059	0
				24.4059	0.0307692
				24.4307	0.0307692
				24.4307	0
				24.4554	0
				24.4554	0.0307692
				24.4802	0.0307692
				24.4802	0
				24.505	0
				24.505	0.0307692
				24.5297	0.0307692
				24.5297	0
				24.5545	0
				24.5545	0.0307692
				24.5792	0.0307692
				24.5792	0
				24.604	0
				24.604	0.0307692
				24.6287	0.0307692
				24.6287	0
				24.6535	0
				24.6535	0.0307692
				24.6782	0.0307692
				24.6782	0
				24.703	0
				24.703	0.0307692
				24.7277	0.0307692
				24.7277	0
[truncated: 1,232 more rows]
